# Supplementary material for: Diacridinium tetra­kis(thio­cyanato-κS)platinate(II)
Source: Acta Crystallogr Sect E Struct Rep Online. 2010 Jan 23;66(Pt 2):m200. doi: 10.1107/S1600536810002485 (PMC2979885; doi:10.1107/S1600536810002485)
Supplement: Supplementary file 1 [file e-66-0m200-sup1.cif]

##############################################################################
###                                                                        ###
###        Electronic paper (Acta Crystallographica Section E)             ###
###                                                                        ###
##############################################################################
#                                                                            #
# This CIF contains the data in a paper accepted for publication in Acta     #
# Crystallographica Section E. It conforms to the requirements of Notes      #
# for Authors for Section E, and has been peer reviewed under the auspices   #
# of the IUCr Commission on Journals.                                        #
#                                                                            #
# Full details of the Crystallographic Information File format               #
# are given in the paper "The Crystallographic Information File (CIF):       #
# a New Standard Archive File for Crystallography" by S. R. Hall, F. H.      #
# Allen and I. D. Brown [Acta Cryst. (1991), A47, 655-685].                  #
#                                                                            #
# The current version of the core CIF dictionary is obtainable from          #
# ftp://ftp.iucr.org/pub/cif_core.dic. The current version number is 2.4.    #
#                                                                            #
# Software is freely available for graphical display of the structure(s) in  #
# this CIF.  For information consult the CIF home page http://www.iucr.org/  #
# cif/home.html                                                              #
#                                                                            #
# This file may be used for bona fide research purposes within the           #
# scientific community so long as proper attribution is given to the journal # 
# article from which it was obtained.                                        #
#                                                                            #
##############################################################################
                                             
data_global
_audit_creation_method     SHELXL-97
_journal_date_recd_electronic     2010-01-12
_journal_date_accepted     2010-01-20
_journal_name_full     'Acta Crystallographica, Section E'
_journal_year     2010
_journal_volume     66
_journal_issue      2
_journal_page_first     m200
_journal_page_last     m200
_journal_paper_category     QM
_journal_coeditor_code     HY2274
_publ_contact_author_name     'Dr. Kwang Ha'
_publ_contact_author_address
; School of Applied Chemical Engineering,
  The Research Institute of Catalysis
  Chonnam National University
  Gwangju 500-757
  Republic of Korea
;
_publ_contact_author_email     hakwang@chonnam.ac.kr
_publ_contact_author_fax     '82 62 530 1909'
_publ_contact_author_phone     '82 62 530 1901'
_publ_section_title
;
Diacridinium tetrakis(thiocyanato-\k<i>S</i>)platinate(II)
;
loop_
    _publ_author_name
    _publ_author_footnote
    _publ_author_address
    'Ha, Kwang' .
; School of Applied Chemical Engineering,
  The Research Institute of Catalysis
  Chonnam National University
  Gwangju 500-757
  Republic of Korea
;
data_I
_chemical_name_systematic
;
Diacridinium tetrakis(thiocyanato-\k<i>S</i>)platinate(II)
;
_chemical_name_common     ?
_chemical_formula_moiety     '2(C13 H10 N), C4 N4 Pt S4'
_chemical_formula_sum     'C30 H20 N6 Pt S4'
_chemical_formula_iupac     '(C13 H10 N)2 [Pt (N C S)4]'
_chemical_formula_weight     787.85
_chemical_melting_point     ?
_symmetry_cell_setting     Monoclinic
_symmetry_space_group_name_H-M     'P 21/c'
_symmetry_space_group_name_Hall     '-P 2ybc'
loop_
    _symmetry_equiv_pos_as_xyz
    'x, y, z'
    '-x, y+1/2, -z+1/2'
    '-x, -y, -z'
    'x, -y-1/2, z-1/2'
_cell_length_a     6.8358(8)
_cell_length_b     11.9833(15)
_cell_length_c     17.737(2)
_cell_angle_alpha     90.00
_cell_angle_beta     93.618(2)
_cell_angle_gamma     90.00
_cell_volume     1450.0(3)
_cell_formula_units_Z     2
_cell_measurement_reflns_used     720
_cell_measurement_theta_min     2.30
_cell_measurement_theta_max     20.15
_cell_measurement_temperature     293(2)
_exptl_crystal_description     'block'
_exptl_crystal_colour     'orange'
_exptl_crystal_size_max     0.11
_exptl_crystal_size_mid     0.10
_exptl_crystal_size_min     0.10
_exptl_crystal_density_diffrn     1.804
_exptl_crystal_density_meas     ?
_exptl_crystal_density_method     'not measured'
_exptl_crystal_F_000     768
_exptl_absorpt_coefficient_mu     5.159
_exptl_absorpt_correction_type     multi-scan
_exptl_absorpt_process_details     '(SADABS; Bruker, 2001)'
_exptl_absorpt_correction_T_min     0.463
_exptl_absorpt_correction_T_max     1.000
_diffrn_ambient_temperature     293(2)
_diffrn_radiation_type     MoK\a
_diffrn_radiation_wavelength     0.71073
_diffrn_radiation_source     'fine-focus sealed tube'
_diffrn_radiation_monochromator     graphite
_diffrn_measurement_device_type     'Bruker SMART 1000 CCD'
_diffrn_measurement_method     '\f and \w scans'
_diffrn_detector_area_resol_mean     ?
_diffrn_reflns_number     8278
_diffrn_reflns_av_R_equivalents     0.0390
_diffrn_reflns_av_sigmaI/netI     0.0552
_diffrn_reflns_theta_min     2.30
_diffrn_reflns_theta_max     26.38
_diffrn_reflns_theta_full     26.38
_diffrn_measured_fraction_theta_max     0.998
_diffrn_measured_fraction_theta_full     0.998
_diffrn_reflns_limit_h_min     -8
_diffrn_reflns_limit_h_max     8
_diffrn_reflns_limit_k_min     -14
_diffrn_reflns_limit_k_max     14
_diffrn_reflns_limit_l_min     -11
_diffrn_reflns_limit_l_max     22
_diffrn_standards_number     0
_diffrn_standards_interval_count     0
_diffrn_standards_interval_time     0
_diffrn_standards_decay_%     0
_reflns_number_total     2968
_reflns_number_gt     2003
_reflns_threshold_expression     I>2\s(I)
_refine_ls_structure_factor_coef     Fsqd
_refine_ls_matrix_type     full
_refine_ls_R_factor_all     0.0694
_refine_ls_R_factor_gt     0.0396
_refine_ls_wR_factor_gt     0.0580
_refine_ls_wR_factor_ref     0.0682
_refine_ls_goodness_of_fit_ref     1.025
_refine_ls_restrained_S_all     1.025
_refine_ls_number_reflns     2968
_refine_ls_number_parameters     187
_refine_ls_number_restraints     0
_refine_ls_hydrogen_treatment     constr
_refine_ls_weighting_scheme     calc
_refine_ls_weighting_details
                 'calc w=1/[\s^2^(Fo^2^)+(0.0175P)^2^] where P=(Fo^2^+2Fc^2^)/3'
_atom_sites_solution_hydrogens     geom
_atom_sites_solution_primary     direct
_atom_sites_solution_secondary     difmap
_refine_ls_shift/su_max     0.000
_refine_ls_shift/su_mean     0.000
_refine_diff_density_max     0.892
_refine_diff_density_min     -0.504
_refine_ls_extinction_method     none
_refine_ls_extinction_coef     ?
loop_
    _atom_type_symbol
    _atom_type_description
    _atom_type_scat_dispersion_real
    _atom_type_scat_dispersion_imag
    _atom_type_scat_source
    'C' 'C' 0.0033 0.0016
                         'International Tables Vol C Tables 4.2.6.8 and 6.1.1.4'
    'H' 'H' 0.0000 0.0000
                         'International Tables Vol C Tables 4.2.6.8 and 6.1.1.4'
    'N' 'N' 0.0061 0.0033
                         'International Tables Vol C Tables 4.2.6.8 and 6.1.1.4'
    'Pt' 'Pt' -1.7033 8.3905
                         'International Tables Vol C Tables 4.2.6.8 and 6.1.1.4'
    'S' 'S' 0.1246 0.1234
                         'International Tables Vol C Tables 4.2.6.8 and 6.1.1.4'
_computing_data_collection     'SMART (Bruker, 2007)'
_computing_cell_refinement     'SAINT (Bruker, 2007)'
_computing_data_reduction     'SAINT (Bruker, 2007)'
_computing_structure_solution     'SHELXS97 (Sheldrick, 2008)'
_computing_structure_refinement     'SHELXL97 (Sheldrick, 2008)'
_computing_molecular_graphics
                              'ORTEP-3 (Farrugia, 1997) and PLATON (Spek, 2009)'
_computing_publication_material     'SHELXL97 (Sheldrick, 2008)'
loop_
    _atom_site_type_symbol
    _atom_site_label
    _atom_site_fract_x
    _atom_site_fract_y
    _atom_site_fract_z
    _atom_site_U_iso_or_equiv
    _atom_site_adp_type
    _atom_site_calc_flag
    _atom_site_refinement_flags
    _atom_site_occupancy
    _atom_site_disorder_assembly
    _atom_site_disorder_group
    Pt Pt1 1.0000 0.5000 0.5000 0.05422(12) Uani d S 1 . .
    S S1 0.8814(3) 0.44333(14) 0.38044(9) 0.0807(5) Uani d . 1 . .
    S S2 1.2773(2) 0.56944(17) 0.44661(10) 0.0862(6) Uani d . 1 . .
    N N1 0.6764(7) 0.2432(4) 0.3972(3) 0.0747(16) Uani d . 1 . .
    N N2 1.1409(9) 0.6690(5) 0.3098(3) 0.095(2) Uani d . 1 . .
    C C1 0.7597(8) 0.3255(5) 0.3932(3) 0.0609(16) Uani d . 1 . .
    C C2 1.1910(9) 0.6278(5) 0.3653(4) 0.0686(19) Uani d . 1 . .
    N N3 0.2844(5) 0.5161(3) 0.0610(3) 0.0497(11) Uani d . 1 . .
    H H3 0.2917 0.5852 0.0740 0.060 Uiso calc R 1 . .
    C C3 0.2417(6) 0.4939(5) -0.0132(3) 0.0454(12) Uani d . 1 . .
    C C4 0.2091(7) 0.5803(5) -0.0660(4) 0.0569(15) Uani d . 1 . .
    H H4 0.2199 0.6546 -0.0513 0.068 Uiso calc R 1 . .
    C C5 0.1610(8) 0.5522(6) -0.1395(4) 0.0666(18) Uani d . 1 . .
    H H5 0.1365 0.6083 -0.1751 0.080 Uiso calc R 1 . .
    C C6 0.1481(8) 0.4401(7) -0.1621(4) 0.0730(18) Uani d . 1 . .
    H H6 0.1161 0.4233 -0.2126 0.088 Uiso calc R 1 . .
    C C7 0.1808(8) 0.3563(6) -0.1124(4) 0.0708(19) Uani d . 1 . .
    H H7 0.1722 0.2826 -0.1288 0.085 Uiso calc R 1 . .
    C C8 0.2283(7) 0.3802(5) -0.0354(3) 0.0515(14) Uani d . 1 . .
    C C9 0.2682(7) 0.2991(5) 0.0195(4) 0.0611(17) Uani d . 1 . .
    H H9 0.2664 0.2245 0.0051 0.073 Uiso calc R 1 . .
    C C10 0.3109(7) 0.3256(5) 0.0957(3) 0.0521(14) Uani d . 1 . .
    C C11 0.3508(8) 0.2451(5) 0.1531(4) 0.0675(18) Uani d . 1 . .
    H H11 0.3496 0.1696 0.1411 0.081 Uiso calc R 1 . .
    C C12 0.3904(9) 0.2780(6) 0.2253(4) 0.077(2) Uani d . 1 . .
    H H12 0.4196 0.2249 0.2626 0.092 Uiso calc R 1 . .
    C C13 0.3877(8) 0.3919(6) 0.2445(4) 0.0752(19) Uani d . 1 . .
    H H13 0.4116 0.4126 0.2948 0.090 Uiso calc R 1 . .
    C C14 0.3509(8) 0.4722(5) 0.1915(3) 0.0614(17) Uani d . 1 . .
    H H14 0.3488 0.5471 0.2052 0.074 Uiso calc R 1 . .
    C C15 0.3163(7) 0.4401(5) 0.1159(3) 0.0473(13) Uani d . 1 . .
loop_
    _atom_site_aniso_label
    _atom_site_aniso_U_11
    _atom_site_aniso_U_22
    _atom_site_aniso_U_33
    _atom_site_aniso_U_12
    _atom_site_aniso_U_13
    _atom_site_aniso_U_23
    Pt1 0.0612(2) 0.04675(18) 0.0540(2) -0.00893(17) -0.00227(16) 0.00275(19)
    S1 0.1100(14) 0.0712(11) 0.0591(11) -0.0381(11) -0.0097(10) 0.0064(10)
    S2 0.0712(12) 0.1146(15) 0.0721(12) -0.0280(11) -0.0007(10) 0.0130(12)
    N1 0.090(4) 0.052(3) 0.081(4) -0.013(3) -0.005(3) 0.006(3)
    N2 0.105(5) 0.113(5) 0.069(4) -0.034(4) 0.008(4) 0.014(4)
    C1 0.071(4) 0.054(4) 0.056(4) -0.001(3) -0.011(3) 0.003(3)
    C2 0.072(5) 0.068(5) 0.067(5) -0.029(4) 0.020(4) -0.017(4)
    N3 0.043(2) 0.048(3) 0.058(3) 0.004(2) 0.007(2) -0.004(3)
    C3 0.032(3) 0.053(3) 0.053(3) 0.000(3) 0.011(2) -0.006(3)
    C4 0.042(3) 0.060(4) 0.069(4) 0.001(3) 0.005(3) 0.003(4)
    C5 0.043(3) 0.092(5) 0.066(5) 0.006(3) 0.010(3) 0.011(4)
    C6 0.062(4) 0.097(5) 0.060(4) 0.006(4) 0.009(4) -0.015(5)
    C7 0.054(4) 0.073(5) 0.086(5) -0.005(3) 0.015(4) -0.027(4)
    C8 0.039(3) 0.058(4) 0.060(4) -0.005(3) 0.015(3) -0.013(3)
    C9 0.044(3) 0.048(4) 0.093(5) -0.003(3) 0.021(4) -0.011(4)
    C10 0.042(3) 0.056(4) 0.060(4) 0.006(3) 0.009(3) -0.001(3)
    C11 0.053(4) 0.051(4) 0.099(6) 0.010(3) 0.012(4) 0.011(4)
    C12 0.073(5) 0.081(5) 0.078(5) 0.010(4) 0.014(4) 0.027(5)
    C13 0.062(4) 0.102(6) 0.062(4) 0.009(4) 0.006(4) 0.008(5)
    C14 0.060(4) 0.063(4) 0.061(4) 0.005(3) 0.003(3) -0.003(3)
    C15 0.038(3) 0.048(3) 0.057(4) 0.003(3) 0.009(3) 0.001(3)
loop_
    _geom_bond_atom_site_label_1
    _geom_bond_atom_site_label_2
    _geom_bond_site_symmetry_2
    _geom_bond_distance
    _geom_bond_publ_flag
    Pt1 S1 . 2.3236(17) yes
    Pt1 S2 . 2.3254(17) yes
    S1 C1 . 1.661(6) ?
    S2 C2 . 1.676(7) ?
    N1 C1 . 1.143(6) ?
    N2 C2 . 1.135(7) ?
    N3 C15 . 1.341(6) ?
    N3 C3 . 1.357(6) ?
    N3 H3 . 0.8600 ?
    C3 C4 . 1.403(7) ?
    C3 C8 . 1.419(7) ?
    C4 C5 . 1.367(7) ?
    C4 H4 . 0.9300 ?
    C5 C6 . 1.403(9) ?
    C5 H5 . 0.9300 ?
    C6 C7 . 1.345(8) ?
    C6 H6 . 0.9300 ?
    C7 C8 . 1.414(7) ?
    C7 H7 . 0.9300 ?
    C8 C9 . 1.390(7) ?
    C9 C10 . 1.400(7) ?
    C9 H9 . 0.9300 ?
    C10 C11 . 1.417(7) ?
    C10 C15 . 1.417(7) ?
    C11 C12 . 1.350(8) ?
    C11 H11 . 0.9300 ?
    C12 C13 . 1.408(8) ?
    C12 H12 . 0.9300 ?
    C13 C14 . 1.358(7) ?
    C13 H13 . 0.9300 ?
    C14 C15 . 1.402(7) ?
    C14 H14 . 0.9300 ?
loop_
    _geom_angle_atom_site_label_1
    _geom_angle_atom_site_label_2
    _geom_angle_atom_site_label_3
    _geom_angle_site_symmetry_1
    _geom_angle_site_symmetry_3
    _geom_angle
    _geom_angle_publ_flag
    S1 Pt1 S1 3_766 . 180.0 ?
    S1 Pt1 S2 3_766 . 91.18(6) ?
    S1 Pt1 S2 . . 88.82(6) ?
    S1 Pt1 S2 3_766 3_766 88.82(6) ?
    S1 Pt1 S2 . 3_766 91.18(6) ?
    S2 Pt1 S2 . 3_766 180.0 ?
    C1 S1 Pt1 . . 105.9(2) ?
    C2 S2 Pt1 . . 104.4(2) ?
    N1 C1 S1 . . 175.7(6) ?
    N2 C2 S2 . . 176.9(7) ?
    C15 N3 C3 . . 125.9(5) ?
    C15 N3 H3 . . 117.1 ?
    C3 N3 H3 . . 117.1 ?
    N3 C3 C4 . . 121.2(5) ?
    N3 C3 C8 . . 117.6(5) ?
    C4 C3 C8 . . 121.2(5) ?
    C5 C4 C3 . . 118.3(6) ?
    C5 C4 H4 . . 120.9 ?
    C3 C4 H4 . . 120.9 ?
    C4 C5 C6 . . 121.0(6) ?
    C4 C5 H5 . . 119.5 ?
    C6 C5 H5 . . 119.5 ?
    C7 C6 C5 . . 121.5(6) ?
    C7 C6 H6 . . 119.2 ?
    C5 C6 H6 . . 119.2 ?
    C6 C7 C8 . . 120.0(6) ?
    C6 C7 H7 . . 120.0 ?
    C8 C7 H7 . . 120.0 ?
    C9 C8 C7 . . 123.9(6) ?
    C9 C8 C3 . . 118.1(5) ?
    C7 C8 C3 . . 118.0(6) ?
    C8 C9 C10 . . 122.5(5) ?
    C8 C9 H9 . . 118.8 ?
    C10 C9 H9 . . 118.8 ?
    C9 C10 C11 . . 123.9(6) ?
    C9 C10 C15 . . 117.6(6) ?
    C11 C10 C15 . . 118.4(6) ?
    C12 C11 C10 . . 120.1(6) ?
    C12 C11 H11 . . 120.0 ?
    C10 C11 H11 . . 120.0 ?
    C11 C12 C13 . . 120.5(6) ?
    C11 C12 H12 . . 119.8 ?
    C13 C12 H12 . . 119.8 ?
    C14 C13 C12 . . 121.7(6) ?
    C14 C13 H13 . . 119.2 ?
    C12 C13 H13 . . 119.2 ?
    C13 C14 C15 . . 118.7(6) ?
    C13 C14 H14 . . 120.6 ?
    C15 C14 H14 . . 120.6 ?
    N3 C15 C14 . . 121.2(5) ?
    N3 C15 C10 . . 118.3(5) ?
    C14 C15 C10 . . 120.6(6) ?
loop_
    _geom_torsion_atom_site_label_1
    _geom_torsion_atom_site_label_2
    _geom_torsion_atom_site_label_3
    _geom_torsion_atom_site_label_4
    _geom_torsion_site_symmetry_1
    _geom_torsion_site_symmetry_2
    _geom_torsion_site_symmetry_3
    _geom_torsion_site_symmetry_4
    _geom_torsion
    _geom_torsion_publ_flag
    S2 Pt1 S1 C1 . . . . 145.5(2) ?
    S2 Pt1 S1 C1 3_766 . . . -34.5(2) ?
    S1 Pt1 S2 C2 3_766 . . . -140.0(2) ?
    S1 Pt1 S2 C2 . . . . 40.0(2) ?
    C15 N3 C3 C4 . . . . 179.4(4) ?
    C15 N3 C3 C8 . . . . 0.3(7) ?
    N3 C3 C4 C5 . . . . -178.1(5) ?
    C8 C3 C4 C5 . . . . 0.9(7) ?
    C3 C4 C5 C6 . . . . -1.2(8) ?
    C4 C5 C6 C7 . . . . 0.5(9) ?
    C5 C6 C7 C8 . . . . 0.4(9) ?
    C6 C7 C8 C9 . . . . -178.7(5) ?
    C6 C7 C8 C3 . . . . -0.7(8) ?
    N3 C3 C8 C9 . . . . -2.8(7) ?
    C4 C3 C8 C9 . . . . 178.1(5) ?
    N3 C3 C8 C7 . . . . 179.0(4) ?
    C4 C3 C8 C7 . . . . 0.0(7) ?
    C7 C8 C9 C10 . . . . -178.7(5) ?
    C3 C8 C9 C10 . . . . 3.3(8) ?
    C8 C9 C10 C11 . . . . 179.5(5) ?
    C8 C9 C10 C15 . . . . -1.2(8) ?
    C9 C10 C11 C12 . . . . -179.9(5) ?
    C15 C10 C11 C12 . . . . 0.8(8) ?
    C10 C11 C12 C13 . . . . 1.6(9) ?
    C11 C12 C13 C14 . . . . -1.8(10) ?
    C12 C13 C14 C15 . . . . -0.4(9) ?
    C3 N3 C15 C14 . . . . -177.1(5) ?
    C3 N3 C15 C10 . . . . 1.8(7) ?
    C13 C14 C15 N3 . . . . -178.2(5) ?
    C13 C14 C15 C10 . . . . 2.9(8) ?
    C9 C10 C15 N3 . . . . -1.3(7) ?
    C11 C10 C15 N3 . . . . 178.0(5) ?
    C9 C10 C15 C14 . . . . 177.6(5) ?
    C11 C10 C15 C14 . . . . -3.1(7) ?
loop_
    _geom_hbond_atom_site_label_D
    _geom_hbond_atom_site_label_H
    _geom_hbond_atom_site_label_A
    _geom_hbond_site_symmetry_A
    _geom_hbond_distance_DH
    _geom_hbond_distance_HA
    _geom_hbond_distance_DA
    _geom_hbond_angle_DHA
    _geom_hbond_publ_flag
    N3 H3 N1 2_655 0.86 1.97 2.829(6) 176.9 y
