# Supplementary material for: Diacridinium tetra­kis(thio­cyanato-κS)platinate(II)
Source: Acta Crystallogr Sect E Struct Rep Online. 2010 Jan 23;66(Pt 2):m200. doi: 10.1107/S1600536810002485 (PMC2979885; doi:10.1107/S1600536810002485)
Supplement: Supplementary file 2 [file e-66-0m200-Isup2.hkl]

# 
# h,k,l, Fc-squared, Fo-squared, sigma(Fo-squared) and status flag 
# 
data_I
_shelx_title ' (H-acr)2[Pt(SCN)4] in P21/c' 
_shelx_refln_list_code          4 
_shelx_F_calc_maximum      260.83 
_exptl_crystal_F_000       768.00 
_reflns_d_resolution_high  0.7998 
 
loop_ 
 _symmetry_equiv_pos_as_xyz 
 'x, y, z' 
 '-x, y+1/2, -z+1/2' 
 '-x, -y, -z' 
 'x, -y-1/2, z-1/2' 
 
_cell_length_a     6.8358 
_cell_length_b    11.9833 
_cell_length_c    17.7368 
_cell_angle_alpha  90.000 
_cell_angle_beta   93.618 
_cell_angle_gamma  90.000 
 
_shelx_F_squared_multiplier     1.000 
 
loop_ 
 _refln_index_h 
 _refln_index_k 
 _refln_index_l 
 _refln_F_squared_calc 
 _refln_F_squared_meas 
 _refln_F_squared_sigma 
 _refln_observed_status 
   1   0   0    21600.20    23507.04    323.49 o 
   2   0   0     9038.12    10168.98    130.19 o 
   3   0   0    11810.84    11766.08    166.48 o 
   4   0   0     4924.48     4965.12    120.62 o 
   5   0   0     1685.21     1607.16    138.11 o 
   6   0   0     1527.83     1460.11    146.07 o 
   7   0   0      986.01     1038.14    133.71 o 
   8   0   0      313.10      478.52    152.15 o 
   1   1   0        6.14        1.79      4.84 o 
   2   1   0     4855.08     4999.24     81.64 o 
   3   1   0      235.11      222.95     16.84 o 
   4   1   0        9.35       11.18     12.14 o 
   5   1   0       28.31       16.43     16.25 o 
   6   1   0       56.35       53.66     21.09 o 
   7   1   0        2.87      -16.94     21.75 o 
   8   1   0        0.05       49.30     76.18 o 
   0   2   0    49275.44    49046.54    351.03 o 
   1   2   0    33773.46    34920.50    239.60 o 
   2   2   0     6700.91     6658.89    100.54 o 
   3   2   0     5606.67     5431.42    105.78 o 
   4   2   0     6150.99     6148.83    126.98 o 
   5   2   0     1664.99     1431.87     94.01 o 
   6   2   0     1238.47     1251.99     96.92 o 
   7   2   0      970.82      993.03     91.19 o 
   8   2   0      259.47      247.92     64.31 o 
   1   3   0     4959.57     4887.53     66.19 o 
   2   3   0      728.67      773.79     42.99 o 
   3   3   0      287.55      272.83     29.88 o 
   4   3   0        0.31       -0.95     16.13 o 
   5   3   0       31.67       11.88     16.29 o 
   6   3   0      116.35      101.18     26.86 o 
   7   3   0       47.23       -1.61     70.42 o 
   8   3   0        6.45       61.40     32.12 o 
   0   4   0    19483.08    19883.08    288.06 o 
   1   4   0     6571.40     6521.57     78.98 o 
   2   4   0    10015.33     9822.47    122.94 o 
   3   4   0    15542.65    15485.35    198.08 o 
   4   4   0     3060.98     3012.66     95.79 o 
   5   4   0     1054.16     1080.85     73.03 o 
   6   4   0     1408.47     1419.80    106.08 o 
   7   4   0      690.60      902.82    106.05 o 
   8   4   0      278.44      351.94     59.42 o 
   1   5   0     1304.04     1328.30     50.56 o 
   2   5   0      275.44      220.60     22.62 o 
   3   5   0      284.47      276.53     32.63 o 
   4   5   0       17.05       34.83     14.49 o 
   5   5   0        0.67      -14.77     14.77 o 
   6   5   0      242.63      257.13     40.34 o 
   7   5   0       11.66       14.48     30.35 o 
   8   5   0        3.07      -21.36     35.68 o 
   0   6   0     4086.23     3860.15    152.23 o 
   1   6   0     9287.61     9330.06    141.74 o 
   2   6   0     6435.35     6285.49     99.63 o 
   3   6   0     3602.24     3499.07    100.03 o 
   4   6   0     4377.96     4383.36    123.74 o 
   5   6   0     1959.74     1867.19     99.34 o 
   6   6   0      847.43      912.49    105.26 o 
   7   6   0      446.94      435.29     65.79 o 
   1   7   0       81.52       96.31     22.23 o 
   2   7   0      148.31      158.68     21.27 o 
   3   7   0       30.86       33.13     14.68 o 
   4   7   0      207.90      221.18     31.65 o 
   5   7   0      110.35      106.61     24.49 o 
   6   7   0       43.03       77.53     28.96 o 
   7   7   0       54.66      132.43     42.91 o 
   0   8   0     2542.12     2355.31    308.72 o 
   1   8   0     2690.16     2737.09    113.47 o 
   2   8   0     4470.24     4653.08    125.08 o 
   3   8   0     3508.23     3196.19    243.54 o 
   4   8   0     2234.68     2228.29    142.03 o 
   5   8   0     2439.40     2805.50    162.58 o 
   6   8   0      526.36      434.15    116.23 o 
   7   8   0       49.79       71.90     61.78 o 
   1   9   0       39.55       60.92     21.97 o 
   2   9   0       50.80       64.13     18.45 o 
   3   9   0       39.13       56.28     22.98 o 
   4   9   0       21.81       36.60     28.80 o 
   5   9   0       92.53       90.65     28.51 o 
   6   9   0      155.67       31.99     39.66 o 
   0  10   0     1209.61     1145.56    131.56 o 
   1  10   0     2032.18     1947.97    117.26 o 
   2  10   0     2180.05     2502.15    115.76 o 
   3  10   0     1733.28     1651.76    135.20 o 
   4  10   0     2456.00     2573.98    168.34 o 
   5  10   0      878.41     1033.93    143.82 o 
   6  10   0       38.34       59.83     93.13 o 
   1  11   0      196.76      163.42     41.32 o 
   2  11   0       75.21       90.55     20.96 o 
   3  11   0       21.55       71.17     30.46 o 
   4  11   0       31.81       87.00     29.82 o 
   5  11   0       96.81       17.63     58.45 o 
   0  12   0     1559.50     1476.66    242.16 o 
   1  12   0     1019.83      951.20     94.27 o 
   2  12   0      848.70      957.33     92.86 o 
   3  12   0     1178.72     1268.16    129.12 o 
   4  12   0      690.68      724.75     91.93 o 
   5  12   0      242.49      296.42     65.06 o 
   1  13   0        0.62      -21.69     32.91 o 
   2  13   0       44.55       52.43     24.41 o 
   3  13   0      116.08      143.07     45.66 o 
   4  13   0       16.42       19.09     38.65 o 
   0  14   0      579.41      616.76    106.41 o 
   1  14   0      703.85      630.47     65.24 o 
   2  14   0      461.48      606.26     74.32 o 
   3  14   0      244.20      286.97     57.60 o 
  -8   1   1      277.91      387.15    106.25 o 
  -7   1   1      831.17      846.04    101.72 o 
  -6   1   1     1020.85      990.19     90.67 o 
  -5   1   1     1421.50     1392.11     88.97 o 
  -4   1   1     1762.46     1791.77     51.87 o 
  -3   1   1    12511.05    12423.29    123.97 o 
  -2   1   1    68034.59    69740.48    391.44 o 
  -1   1   1    21910.98    22640.38    135.10 o 
   1   1   1    30240.85    31184.98    171.45 o 
   2   1   1     4618.19     4534.93     79.29 o 
   3   1   1     7062.98     6860.98    114.22 o 
   4   1   1     7656.13     7702.97    137.27 o 
   5   1   1     2110.85     2105.58    113.81 o 
   6   1   1     1106.46     1121.85     93.40 o 
   7   1   1      949.72      975.09    108.40 o 
   8   1   1      311.70      273.59     79.61 o 
  -8   2   1        0.06      -43.92     43.92 o 
  -7   2   1        7.67        7.78     25.37 o 
  -6   2   1       68.35       55.54     19.60 o 
  -5   2   1       52.48       35.65     16.62 o 
  -4   2   1      402.22      349.87     35.72 o 
  -3   2   1     2698.61     2722.08     58.89 o 
  -2   2   1        2.44        0.54      6.31 o 
  -1   2   1    20562.88    21212.38    132.21 o 
   0   2   1      433.65      393.46     26.96 o 
   1   2   1     7562.77     7770.31     77.99 o 
   2   2   1      819.19      759.09     40.31 o 
   3   2   1       40.51       28.82     11.79 o 
   4   2   1       12.20        2.35     11.05 o 
   5   2   1        9.47        8.51     15.60 o 
   6   2   1      166.09      107.09     46.68 o 
   7   2   1       45.41      -15.95     25.55 o 
   8   2   1        0.58      -29.48     29.48 o 
  -8   3   1      208.01      339.18     98.33 o 
  -7   3   1      602.15      554.36     77.40 o 
  -6   3   1     1218.56     1164.35     93.95 o 
  -5   3   1     1374.85     1346.72     77.57 o 
  -4   3   1     2814.08     2741.71     88.12 o 
  -3   3   1    12685.09    12759.41    122.95 o 
  -2   3   1    22729.15    22750.56    199.29 o 
  -1   3   1    20282.40    20436.65    131.26 o 
   0   3   1    16666.55    16819.37    227.79 o 
   1   3   1    13914.07    13775.68    110.53 o 
   2   3   1     7244.14     7085.50     87.81 o 
   3   3   1     4985.29     4799.23    105.48 o 
   4   3   1     5624.21     5553.81    127.01 o 
   5   3   1     2951.52     2844.13    103.06 o 
   6   3   1     1714.08     1876.59    121.18 o 
   7   3   1      702.12      795.03     81.49 o 
   8   3   1       94.39       51.08     37.64 o 
  -8   4   1        0.56       21.93     46.02 o 
  -7   4   1        9.11        4.31     27.71 o 
  -6   4   1      381.91      315.42     45.17 o 
  -5   4   1       31.43       34.40     14.96 o 
  -4   4   1     1338.28     1422.81     75.12 o 
  -3   4   1      587.90      495.48     41.34 o 
  -2   4   1      148.54      175.60     21.72 o 
  -1   4   1      257.66      254.18     20.19 o 
   0   4   1     1270.63     1302.83     57.85 o 
   1   4   1     1170.86     1098.85     40.86 o 
   2   4   1       52.65       50.15     10.81 o 
   3   4   1       86.72       76.28     16.98 o 
   4   4   1       90.85       73.68     20.04 o 
   5   4   1       39.83        0.47     15.79 o 
   6   4   1       40.01       35.02     25.06 o 
   7   4   1       56.59       25.30     58.60 o 
   8   4   1        8.97      -60.42     60.42 o 
  -8   5   1      107.94      159.37     48.24 o 
  -7   5   1      181.69      190.53     47.39 o 
  -6   5   1     1810.00     1719.08    144.49 o 
  -5   5   1     3851.08     3879.31    121.72 o 
  -4   5   1     1533.46     1553.63     80.31 o 
  -3   5   1     2341.35     2273.76     79.33 o 
  -2   5   1    11650.38    11595.88    157.24 o 
  -1   5   1    10625.87    10616.69    110.78 o 
   0   5   1     5273.81     4841.31    113.91 o 
   1   5   1    15043.82    15134.76    152.62 o 
   2   5   1    15139.47    15251.52    159.53 o 
   3   5   1     4504.80     4326.26    108.76 o 
   4   5   1     2767.60     2777.20     98.70 o 
   5   5   1     3014.13     3038.59    115.80 o 
   6   5   1     1422.35     1474.92    112.48 o 
   7   5   1      233.10      175.26     42.78 o 
   8   5   1       96.63       51.30     50.71 o 
  -7   6   1       19.09       68.30     30.70 o 
  -6   6   1      369.81      256.62     50.69 o 
  -5   6   1      122.28      132.10     23.18 o 
  -4   6   1      312.80      291.07     37.16 o 
  -3   6   1      158.69      142.73     23.18 o 
  -2   6   1        5.69        0.61      7.36 o 
  -1   6   1        9.26        3.00      8.54 o 
   0   6   1     1006.09     1027.79     66.32 o 
   1   6   1      538.28      461.66     38.64 o 
   2   6   1      265.66      264.50     29.34 o 
   3   6   1      128.22       84.67     19.76 o 
   4   6   1        3.18      -15.32     16.75 o 
   5   6   1       18.07       35.88     24.44 o 
   6   6   1      123.73       92.43     33.21 o 
   7   6   1       39.19       70.43     52.18 o 
  -7   7   1      233.07      334.61    141.39 o 
  -6   7   1     1206.67     1221.94    115.04 o 
  -5   7   1     2589.83     2795.54    128.84 o 
  -4   7   1     2017.80     2225.51    100.02 o 
  -3   7   1     2155.30     2006.41     82.98 o 
  -2   7   1     3530.38     3442.41     86.16 o 
  -1   7   1     4897.47     4879.11     98.96 o 
   0   7   1     3631.21     3318.48    109.09 o 
   1   7   1     6708.58     6543.60    219.34 o 
   2   7   1    11397.03    11510.14    162.76 o 
   3   7   1     4520.92     4325.08    120.23 o 
   4   7   1     1562.05     1677.38     91.13 o 
   5   7   1     1518.94     1559.49     96.66 o 
   6   7   1     1110.69     1193.46     97.32 o 
   7   7   1      261.86      226.72     58.31 o 
  -7   8   1        1.71       76.64     56.75 o 
  -6   8   1       28.07       87.77     48.23 o 
  -5   8   1      115.07       76.83     34.31 o 
  -4   8   1      149.50      132.47     34.13 o 
  -3   8   1       26.14       37.99     51.44 o 
  -2   8   1       38.59       31.22     14.44 o 
  -1   8   1       18.58        4.66     15.26 o 
   0   8   1        0.87      -17.98     17.98 o 
   1   8   1       32.27       62.18     26.39 o 
   2   8   1       32.89       27.80     14.74 o 
   3   8   1        0.77       -8.43     19.36 o 
   4   8   1       91.29      118.52     31.40 o 
   5   8   1      353.45      284.20     49.95 o 
   6   8   1        0.84       17.48     34.75 o 
   7   8   1        0.84       18.12     54.14 o 
  -6   9   1      717.46      852.97    116.76 o 
  -5   9   1     1148.01     1386.31    163.49 o 
  -4   9   1     1503.18     1655.01    128.51 o 
  -3   9   1     1652.23     1841.37    133.59 o 
  -2   9   1     3011.56     2965.62    109.73 o 
  -1   9   1     1956.21     1874.25    107.22 o 
   0   9   1     1604.43     1571.92     99.96 o 
   1   9   1     4078.70     3865.11    154.31 o 
   2   9   1     5595.62     5739.77    148.29 o 
   3   9   1     3147.59     3260.67    170.78 o 
   4   9   1      629.28      491.09     71.75 o 
   5   9   1      963.83     1087.41    126.70 o 
   6   9   1      881.73      775.31    115.01 o 
  -6  10   1       18.84       70.43     55.48 o 
  -5  10   1       98.63        9.47     82.41 o 
  -4  10   1      238.33      142.24     61.23 o 
  -3  10   1       25.75       26.21     25.70 o 
  -2  10   1       18.44       41.69     15.74 o 
  -1  10   1       40.31        7.47     17.92 o 
   0  10   1       42.97       50.06     22.25 o 
   1  10   1      242.33      177.56     32.06 o 
   2  10   1       42.78       52.76     18.27 o 
   3  10   1       12.20       20.73     24.28 o 
   4  10   1      587.44      506.03     72.60 o 
   5  10   1       16.66       19.76     35.06 o 
   6  10   1       22.26      -35.23     35.23 o 
  -5  11   1      615.49      834.13    247.29 o 
  -4  11   1      835.16      921.88    100.99 o 
  -3  11   1     1033.59      999.38    107.62 o 
  -2  11   1     1210.89     1132.86     84.42 o 
  -1  11   1     1462.94     1372.21    104.97 o 
   0  11   1     1409.66     1414.90    106.64 o 
   1  11   1     1809.38     1735.39    106.05 o 
   2  11   1     2360.64     2537.33    145.03 o 
   3  11   1     1366.23     1487.30    137.21 o 
   4  11   1      689.93      838.14    117.79 o 
   5  11   1      382.51      332.20     52.45 o 
  -5  12   1       20.47       34.35     38.05 o 
  -4  12   1       89.10      205.08     58.12 o 
  -3  12   1       96.72      146.72     39.19 o 
  -2  12   1       15.41       14.77     21.35 o 
  -1  12   1        2.03       -3.58     24.05 o 
   0  12   1        0.19        3.34     21.01 o 
   1  12   1       64.97       23.27     24.06 o 
   2  12   1       79.23      118.99     33.73 o 
   3  12   1       48.72       67.62     31.84 o 
   4  12   1       40.65       26.18     28.78 o 
   5  12   1        0.83      -41.36     41.36 o 
  -4  13   1      410.54      312.69     72.74 o 
  -3  13   1      694.13      836.95    112.44 o 
  -2  13   1      731.83      675.95     74.56 o 
  -1  13   1      777.98      736.29     69.29 o 
   0  13   1      798.05      825.80     85.80 o 
   1  13   1      788.65      785.58     74.43 o 
   2  13   1      784.19      721.34     79.33 o 
   3  13   1      593.73      651.43     84.24 o 
   4  13   1      311.52      429.70     79.65 o 
  -3  14   1        1.99       32.57     31.77 o 
  -2  14   1       18.70      -25.65     25.65 o 
  -1  14   1       62.83       73.80     28.73 o 
   0  14   1        6.52       52.67     24.21 o 
   1  14   1      106.79       74.14     44.00 o 
   2  14   1        6.14       25.92     39.65 o 
  -8   0   2      138.11      179.89     86.26 o 
  -7   0   2      801.51      762.15    191.21 o 
  -6   0   2      170.15      174.22     61.71 o 
  -5   0   2      734.68      735.97     92.97 o 
  -4   0   2    41905.91    43809.77    489.42 o 
  -3   0   2    18620.99    18609.67    229.35 o 
  -2   0   2     7945.45     9117.16    129.75 o 
  -1   0   2    32872.67    34273.78    300.19 o 
   0   0   2    45540.95    46490.90    386.10 o 
   1   0   2    18510.35    18463.11    284.76 o 
   2   0   2    10936.77    10885.27    211.79 o 
   3   0   2     6642.71     6434.29    195.24 o 
   4   0   2     7483.24     7170.71    236.50 o 
   5   0   2     2107.80     2018.36    158.97 o 
   6   0   2     1011.15      903.61    136.05 o 
   7   0   2      933.71      809.62    118.52 o 
   8   0   2      433.22      366.20     71.91 o 
  -8   1   2        3.98      -37.30     52.40 o 
  -7   1   2        1.42       -8.74     55.20 o 
  -6   1   2       73.71       34.27     20.08 o 
  -5   1   2       52.53       34.10     16.12 o 
  -4   1   2        8.06        7.37     12.03 o 
  -3   1   2     1206.03     1263.77     43.38 o 
  -2   1   2     3298.49     3368.60     59.21 o 
  -1   1   2      173.41      175.94     19.32 o 
   0   1   2      591.83      559.97     20.17 o 
   1   1   2     1549.06     1559.01     36.21 o 
   2   1   2      897.23      898.24     28.41 o 
   3   1   2        5.02       16.89      9.35 o 
   4   1   2        2.44       -7.73     12.69 o 
   5   1   2        8.10       10.72     16.82 o 
   6   1   2        3.54      -17.09     17.09 o 
   7   1   2       11.00      -35.36     41.13 o 
   8   1   2        3.68      -19.96     35.69 o 
  -8   2   2      241.83      282.37     84.88 o 
  -7   2   2      566.18      739.83     94.15 o 
  -6   2   2      605.12      639.36     64.45 o 
  -5   2   2     2239.01     2238.74     87.17 o 
  -4   2   2     7178.19     7207.34    135.70 o 
  -3   2   2    14942.39    14962.55    140.65 o 
  -2   2   2    16205.01    16657.93    132.11 o 
  -1   2   2     8834.17     9020.55    158.52 o 
   0   2   2    34648.72    33870.73    402.07 o 
   1   2   2    25867.34    26537.45    172.59 o 
   2   2   2     3311.86     3234.68     65.17 o 
   3   2   2     5205.40     5053.65    105.99 o 
   4   2   2     7070.94     6986.71    139.32 o 
   5   2   2     2880.58     3046.72    127.86 o 
   6   2   2     1128.77     1067.76     94.51 o 
   7   2   2      720.88      689.12     76.82 o 
   8   2   2      299.41      255.72     47.31 o 
  -8   3   2        2.69      -39.01     41.14 o 
  -7   3   2       11.69        7.10     27.19 o 
  -6   3   2       55.29       17.25     31.01 o 
  -5   3   2       50.24       46.15     15.87 o 
  -4   3   2     1040.59     1007.47     61.93 o 
  -3   3   2       20.38       41.08      9.71 o 
  -2   3   2     2252.93     2321.17     63.79 o 
  -1   3   2       82.88       65.70     14.64 o 
   0   3   2       62.08       46.35     14.40 o 
   1   3   2     5386.79     5404.43     85.29 o 
   2   3   2     1399.99     1395.24     42.81 o 
   3   3   2     1613.55     1519.06     67.94 o 
   4   3   2      358.28      330.37     37.20 o 
   5   3   2        2.85       12.02     13.27 o 
   6   3   2      208.08      150.78     33.44 o 
   7   3   2       29.81       -3.91     40.41 o 
   8   3   2       50.99       13.92     33.39 o 
  -8   4   2      179.01      200.31     66.67 o 
  -7   4   2      857.17      814.30     99.75 o 
  -6   4   2     1193.42     1266.00    123.39 o 
  -5   4   2     1012.94     1020.83     70.28 o 
  -4   4   2     3901.96     3844.33    115.42 o 
  -3   4   2     5512.82     5624.33    115.34 o 
  -2   4   2     8303.50     8114.01    123.02 o 
  -1   4   2    35705.46    36763.20    267.46 o 
   0   4   2    15338.99    15325.53    181.66 o 
   1   4   2     2225.82     2093.43     60.91 o 
   2   4   2    10308.71    10261.68    124.81 o 
   3   4   2     9198.12     8960.78    107.25 o 
   4   4   2     5103.46     5132.27    129.34 o 
   5   4   2     2454.66     2471.62    104.45 o 
   6   4   2      787.86      727.35     77.64 o 
   7   4   2      598.93      593.76     83.03 o 
   8   4   2      226.56      308.23     53.44 o 
  -8   5   2        8.02       32.39     63.23 o 
  -7   5   2       38.18       92.13     31.53 o 
  -6   5   2       36.77       -7.66     23.13 o 
  -5   5   2        4.56       27.78     15.41 o 
  -4   5   2      361.20      338.37     38.23 o 
  -3   5   2       22.46       26.72     16.36 o 
  -2   5   2      934.49      965.21     46.75 o 
  -1   5   2      324.11      320.69     23.61 o 
   0   5   2       84.05       47.01     15.32 o 
   1   5   2     6062.92     6124.55    115.39 o 
   2   5   2       47.54       56.72     17.44 o 
   3   5   2      895.84      877.37     41.92 o 
   4   5   2      257.82      230.49     31.72 o 
   5   5   2      236.74      175.27     29.89 o 
   6   5   2       70.65       17.58     25.43 o 
   7   5   2        2.43      -17.56     24.44 o 
  -7   6   2      297.47      235.32     43.42 o 
  -6   6   2      604.26      600.77     65.72 o 
  -5   6   2     2870.34     3081.18    143.45 o 
  -4   6   2     2084.48     2128.87     90.72 o 
  -3   6   2     1893.49     1796.80     76.31 o 
  -2   6   2     6404.75     5998.23    106.01 o 
  -1   6   2     8215.38     8195.99    101.26 o 
   0   6   2     9487.45     9798.69    174.67 o 
   1   6   2     5762.47     5415.54    118.01 o 
   2   6   2     8149.99     8068.50    151.84 o 
   3   6   2    10060.87    10223.82    179.44 o 
   4   6   2     3297.24     3337.52    112.82 o 
   5   6   2      964.47     1042.95     78.17 o 
   6   6   2      770.49      754.43     93.96 o 
   7   6   2      400.10      351.57     67.89 o 
  -7   7   2        0.54       52.21     37.03 o 
  -6   7   2        2.08       27.16     26.00 o 
  -5   7   2      146.30      125.90     33.36 o 
  -4   7   2       20.64       15.89     20.25 o 
  -3   7   2       61.05       40.94     16.18 o 
  -2   7   2        1.02      -11.29     11.29 o 
  -1   7   2      396.56      380.42     33.10 o 
   0   7   2       29.50       11.16     12.80 o 
   1   7   2       28.23       31.31     15.16 o 
   2   7   2        6.05        2.86     12.63 o 
   3   7   2      781.30      798.79     70.60 o 
   4   7   2       14.31      -13.78     18.40 o 
   5   7   2        6.08       18.29     29.08 o 
   6   7   2      106.78       50.88     59.63 o 
   7   7   2        7.96       -7.32    121.04 o 
  -7   8   2      183.35      135.73     68.93 o 
  -6   8   2      469.91      688.05    106.37 o 
  -5   8   2     1093.49     1209.32    144.18 o 
  -4   8   2     1979.91     2033.36    133.18 o 
  -3   8   2     1579.25     1450.06    111.01 o 
  -2   8   2     2177.16     2034.01    123.91 o 
  -1   8   2     5017.35     4879.49    140.78 o 
   0   8   2     4336.66     4305.61    134.33 o 
   1   8   2     6591.50     6754.85    154.95 o 
   2   8   2     7031.75     6993.69    157.29 o 
   3   8   2     2350.27     2160.03    137.49 o 
   4   8   2     1753.76     1743.16    131.26 o 
   5   8   2     1354.46     1266.64    115.38 o 
   6   8   2      394.78      368.31     54.23 o 
   7   8   2      162.87      206.42     73.60 o 
  -6   9   2       52.66       19.09     34.56 o 
  -5   9   2       74.82       56.86     41.61 o 
  -4   9   2       39.53       32.59     22.84 o 
  -3   9   2        0.80       -1.82     28.52 o 
  -2   9   2        2.68       -5.29     16.83 o 
  -1   9   2        1.32      -18.19     18.19 o 
   0   9   2       85.63       55.91     34.76 o 
   1   9   2       13.01      -13.76     16.50 o 
   2   9   2      669.83      688.13     61.29 o 
   3   9   2        7.95        7.22     22.56 o 
   4   9   2      105.35       32.38     52.21 o 
   5   9   2      121.62      111.23     30.63 o 
   6   9   2       44.79       60.35     29.91 o 
  -6  10   2      198.44      331.53    117.44 o 
  -5  10   2      790.83      942.86    133.55 o 
  -4  10   2     1054.54     1219.56    154.12 o 
  -3  10   2      945.90      830.73     91.56 o 
  -2  10   2     1454.51     1298.66     97.66 o 
  -1  10   2     1877.00     1873.53    114.04 o 
   0  10   2     3447.69     3363.28    138.31 o 
   1  10   2     3686.25     3681.03    132.97 o 
   2  10   2     1249.01     1324.99     89.97 o 
   3  10   2     1776.08     1823.36    143.90 o 
   4  10   2     1777.05     1912.11    151.15 o 
   5  10   2      423.95      369.18     76.51 o 
   6  10   2      205.49      144.58     56.58 o 
  -5  11   2       94.93      113.30     38.59 o 
  -4  11   2       97.49      146.03     50.89 o 
  -3  11   2        5.28       -9.39     37.77 o 
  -2  11   2        0.92        0.75     22.47 o 
  -1  11   2        4.19        8.21     19.08 o 
   0  11   2        0.20        8.04     32.63 o 
   1  11   2      230.48      195.82     34.92 o 
   2  11   2      153.78      120.10     30.03 o 
   3  11   2       59.77       -7.43     54.61 o 
   4  11   2        0.76      -27.37     27.37 o 
   5  11   2       72.71      -24.56     28.32 o 
  -5  12   2      321.94      403.64     80.99 o 
  -4  12   2      723.84      710.70    119.21 o 
  -3  12   2      699.21      660.89     87.02 o 
  -2  12   2      550.38      500.11     61.73 o 
  -1  12   2     1345.55     1323.75    109.19 o 
   0  12   2     1524.97     1652.40    121.15 o 
   1  12   2      893.13      865.65     76.98 o 
   2  12   2     1167.17     1317.02    113.11 o 
   3  12   2      802.97      883.40    107.45 o 
   4  12   2      378.31      481.22     66.15 o 
   5  12   2      300.38      365.08    101.12 o 
  -4  13   2       88.49       -7.00     42.17 o 
  -3  13   2       90.50      101.89     45.53 o 
  -2  13   2        0.83      -11.41     34.72 o 
  -1  13   2       29.81       48.33     64.86 o 
   0  13   2        0.75       -2.32     23.77 o 
   1  13   2        4.76       21.69     20.42 o 
   2  13   2       82.29       90.70     26.89 o 
   3  13   2        3.93      -29.30     29.30 o 
   4  13   2       10.23      -23.56     31.12 o 
  -2  14   2      420.12      530.36     65.83 o 
  -1  14   2      277.12      193.65     40.43 o 
   0  14   2      685.71      758.65     94.20 o 
   1  14   2      775.61      895.91     78.58 o 
   2  14   2      261.55      242.34     49.69 o 
  -8   1   3       25.41       86.74     51.84 o 
  -7   1   3      634.61      656.74    132.37 o 
  -6   1   3     4687.78     4520.50    191.28 o 
  -5   1   3     1167.89     1139.94     77.87 o 
  -4   1   3      421.84      394.72     31.93 o 
  -3   1   3    25717.15    26220.17    193.44 o 
  -2   1   3    32573.67    33686.72    188.15 o 
  -1   1   3    13582.51    14245.07    193.84 o 
   0   1   3    18160.59    19038.18    155.32 o 
   1   1   3     9216.37     9315.65    119.94 o 
   2   1   3     4078.32     4069.76     72.98 o 
   3   1   3     5367.55     5286.14    129.98 o 
   4   1   3     9502.16     9852.22    212.29 o 
   5   1   3     3795.26     3816.96    143.25 o 
   6   1   3     1109.57     1093.37     95.92 o 
   7   1   3     1132.40     1113.47    103.50 o 
   8   1   3      292.51      324.08     49.11 o 
  -8   2   3       11.52       26.40     42.61 o 
  -7   2   3       34.07       32.09     35.28 o 
  -6   2   3       67.35       16.11     39.32 o 
  -5   2   3      632.51      587.21     51.02 o 
  -4   2   3      234.14      193.41     20.94 o 
  -3   2   3      356.89      342.76     26.21 o 
  -2   2   3     2592.93     2613.50     52.11 o 
  -1   2   3     4131.05     4293.92     78.03 o 
   0   2   3       40.12       22.98     10.71 o 
   1   2   3       34.15       19.58     12.73 o 
   2   2   3      646.51      609.52     58.64 o 
   3   2   3     1413.66     1402.98     77.79 o 
   4   2   3       27.82       10.50     18.76 o 
   5   2   3       16.89       19.60     19.76 o 
   6   2   3        5.31       38.87     21.65 o 
   7   2   3       46.34        9.23     24.79 o 
   8   2   3        4.26       15.22     28.00 o 
  -8   3   3      129.44       32.30     42.40 o 
  -7   3   3      602.37      663.24    123.03 o 
  -6   3   3     1432.85     1541.89    130.58 o 
  -5   3   3     1691.20     1636.86     83.70 o 
  -4   3   3     3919.84     3925.65    102.84 o 
  -3   3   3    10066.06    10138.22    123.10 o 
  -2   3   3    10749.39    10685.51    132.71 o 
  -1   3   3     9458.74     9502.40    145.51 o 
   0   3   3    26828.98    26685.46    253.20 o 
   1   3   3    21576.20    21502.65    281.15 o 
   2   3   3     6270.57     6005.40     98.12 o 
   3   3   3     5306.72     5146.78    114.43 o 
   4   3   3     3956.90     3997.76    111.88 o 
   5   3   3     3306.29     3451.03    139.93 o 
   6   3   3     1659.94     1632.31    119.77 o 
   7   3   3      446.69      527.87     68.01 o 
   8   3   3      226.48      311.94     47.33 o 
  -8   4   3        6.30      -11.58     76.96 o 
  -7   4   3       14.27      -28.55     34.80 o 
  -6   4   3       75.76       91.42     34.27 o 
  -5   4   3       78.77      107.88     26.37 o 
  -4   4   3      191.13      203.21     32.26 o 
  -3   4   3      150.49      117.44     19.78 o 
  -2   4   3     1439.65     1444.68     53.75 o 
  -1   4   3     1443.45     1439.94     68.44 o 
   0   4   3       38.63       11.32     13.04 o 
   1   4   3      647.65      636.58     41.95 o 
   2   4   3      516.42      514.88     37.16 o 
   3   4   3     2099.38     2178.54     58.51 o 
   4   4   3     1517.77     1431.60     79.92 o 
   5   4   3      104.81       63.18     18.54 o 
   6   4   3       31.19      -19.79     19.79 o 
   7   4   3       51.21       48.86     38.62 o 
   8   4   3        1.16        5.90     33.73 o 
  -8   5   3       83.32       32.44     46.53 o 
  -7   5   3      128.93       99.82     36.55 o 
  -6   5   3     1246.33     1255.15    121.81 o 
  -5   5   3     2548.81     2503.85    128.05 o 
  -4   5   3     1691.10     1751.21     79.54 o 
  -3   5   3     4958.43     4811.98    110.80 o 
  -2   5   3    12697.20    12783.86    149.10 o 
  -1   5   3     8294.95     7871.94    211.54 o 
   0   5   3     7064.42     6950.55    137.07 o 
   1   5   3    10558.39    10654.38    156.15 o 
   2   5   3    11946.31    12012.75    164.53 o 
   3   5   3     6120.35     6156.13    114.68 o 
   4   5   3     2577.41     2594.25    106.31 o 
   5   5   3     2338.03     2410.35    113.41 o 
   6   5   3     1153.48     1236.62    103.50 o 
   7   5   3      262.33      314.10     57.52 o 
  -7   6   3        1.28      -18.29     29.16 o 
  -6   6   3       35.73       22.92     20.75 o 
  -5   6   3       33.08       43.97     30.07 o 
  -4   6   3        0.89      -12.91     12.91 o 
  -3   6   3        9.39       14.88     12.46 o 
  -2   6   3       15.48       -1.27      8.83 o 
  -1   6   3      842.63      829.75     46.20 o 
   0   6   3      750.20      756.94     58.99 o 
   1   6   3      166.67      140.57     23.95 o 
   2   6   3      186.19      265.70     34.43 o 
   3   6   3     1558.32     1740.45     96.35 o 
   4   6   3      225.00      227.99     32.67 o 
   5   6   3       19.53       53.66     18.31 o 
   6   6   3        4.57       28.68     29.54 o 
   7   6   3        6.11       -5.22     27.51 o 
  -7   7   3      216.89      231.77     52.36 o 
  -6   7   3      464.30      425.22     80.66 o 
  -5   7   3     1391.38     1492.44    126.83 o 
  -4   7   3     1852.24     1951.64    104.44 o 
  -3   7   3     1583.53     1454.73     85.89 o 
  -2   7   3     5829.10     5661.32    124.55 o 
  -1   7   3     8008.83     7919.95    151.23 o 
   0   7   3     4001.75     3661.42    115.96 o 
   1   7   3     6031.34     6044.88    136.62 o 
   2   7   3    10778.45    11116.88    206.78 o 
   3   7   3     6323.11     6331.63    167.74 o 
   4   7   3     1082.28     1120.52     88.93 o 
   5   7   3      787.11      823.99     71.50 o 
   6   7   3      737.62      832.27    132.02 o 
   7   7   3      179.20      142.41     38.17 o 
  -7   8   3       36.26      154.34     63.48 o 
  -6   8   3        1.34       14.20     32.90 o 
  -5   8   3       10.98        1.98     28.77 o 
  -4   8   3       12.53      -14.19     49.22 o 
  -3   8   3        2.14      -10.63     23.69 o 
  -2   8   3        4.53       -9.40     13.49 o 
  -1   8   3      308.08      310.29     50.72 o 
   0   8   3      166.83      171.46     33.02 o 
   1   8   3      481.47      438.11     47.02 o 
   2   8   3       59.06       29.98     19.65 o 
   3   8   3        0.68      -19.46     30.22 o 
   4   8   3       93.05      127.00     32.13 o 
   5   8   3        1.40      -21.31     30.79 o 
   6   8   3        6.06        0.02     25.89 o 
   7   8   3        7.98      -13.45     54.77 o 
  -6   9   3      381.83      360.11    125.15 o 
  -5   9   3      729.42      803.43    170.76 o 
  -4   9   3      990.39     1095.28    142.67 o 
  -3   9   3     1275.99     1258.95    122.83 o 
  -2   9   3     1964.58     1782.16    106.26 o 
  -1   9   3     3701.99     3498.46    149.37 o 
   0   9   3     2820.02     2872.14    128.99 o 
   1   9   3     4470.22     4587.13    134.53 o 
   2   9   3     7683.72     7899.89    198.06 o 
   3   9   3     1806.28     1890.12    154.33 o 
   4   9   3      409.62      442.35     70.89 o 
   5   9   3      687.27      699.55    108.76 o 
   6   9   3      297.79      321.20     53.35 o 
  -6  10   3       21.58      -26.98     39.94 o 
  -5  10   3       20.22       60.03     36.12 o 
  -4  10   3       23.67       51.00     39.71 o 
  -3  10   3        0.91       25.01     21.91 o 
  -2  10   3       40.72       32.24     20.45 o 
  -1  10   3        0.36       23.40     19.13 o 
   0  10   3      530.19      467.34     57.59 o 
   1  10   3        0.12        1.37     26.22 o 
   2  10   3      135.20       92.10     22.90 o 
   3  10   3       31.95       54.52     27.71 o 
   4  10   3        1.08      -22.64     22.71 o 
   5  10   3        3.23       31.09     28.69 o 
   6  10   3       25.45       14.80     29.46 o 
  -5  11   3      485.21      604.79    107.45 o 
  -4  11   3      556.25      637.91    126.14 o 
  -3  11   3      694.61      690.08     86.15 o 
  -2  11   3     1361.91     1283.57    101.71 o 
  -1  11   3     1529.28     1686.84    136.69 o 
   0  11   3     1405.72     1511.45    110.98 o 
   1  11   3     2165.94     2180.40    118.81 o 
   2  11   3     1881.41     2087.30    138.88 o 
   3  11   3     1006.41     1021.10    112.65 o 
   4  11   3      507.74      633.85     84.83 o 
   5  11   3      267.72      308.99     47.38 o 
  -5  12   3       36.26       -4.01     51.31 o 
  -4  12   3       90.08      138.82     45.57 o 
  -3  12   3        9.46       34.49     33.16 o 
  -2  12   3       23.25       16.73     24.88 o 
  -1  12   3       12.24       -4.28     30.27 o 
   0  12   3       10.21        3.62     22.50 o 
   1  12   3        1.77      -18.13     21.99 o 
   2  12   3        4.86      -18.65     33.51 o 
   3  12   3        0.37       45.26     29.06 o 
   4  12   3        7.74      -36.44     60.22 o 
  -4  13   3      344.06      437.69     76.81 o 
  -3  13   3      463.60      372.42    103.85 o 
  -2  13   3      562.89      614.66     66.66 o 
  -1  13   3      656.51      655.18     86.31 o 
   0  13   3      873.95      987.76    129.65 o 
   1  13   3      807.55      811.20     74.70 o 
   2  13   3      440.75      595.49     78.19 o 
   3  13   3      357.75      481.41     76.44 o 
   4  13   3      388.36      317.02     71.55 o 
  -2  14   3        2.90       40.78     32.97 o 
  -1  14   3        1.99      -11.21     57.53 o 
   0  14   3       20.71       22.38     25.84 o 
   1  14   3        0.79       -3.35     24.99 o 
   2  14   3        2.99      -22.73     31.62 o 
  -8   0   4      979.94      895.54    209.68 o 
  -7   0   4      695.27      524.87    145.21 o 
  -6   0   4      103.37       24.63     53.50 o 
  -5   0   4     2630.39     2544.66    145.49 o 
  -4   0   4    11737.97    11817.29    212.20 o 
  -3   0   4    19977.38    20064.26    238.51 o 
  -2   0   4    33362.66    34456.41    296.14 o 
  -1   0   4     2865.96     2876.51     46.72 o 
   0   0   4     1517.34     1477.45     54.39 o 
   1   0   4     6486.65     6448.09    194.04 o 
   2   0   4     8840.38     8929.35    272.31 o 
   3   0   4     9451.84     9415.41    252.90 o 
   4   0   4    10093.29    10229.85    299.23 o 
   5   0   4     5952.66     6148.04    258.04 o 
   6   0   4      735.78      676.22    107.18 o 
   7   0   4      277.71      365.89     74.62 o 
   8   0   4      320.49      457.98    111.99 o 
  -8   1   4       10.90        2.04     39.50 o 
  -7   1   4      183.07       73.64     65.25 o 
  -6   1   4       61.93      104.80     43.01 o 
  -5   1   4      374.79      351.55     42.99 o 
  -4   1   4      675.77      644.12     40.76 o 
  -3   1   4       11.94        4.46     10.79 o 
  -2   1   4      114.44      104.19     13.12 o 
  -1   1   4     2229.07     2158.67     59.13 o 
   0   1   4      900.38      911.04     37.36 o 
   1   1   4     1935.16     2025.31     61.54 o 
   2   1   4       14.38        8.38     10.74 o 
   3   1   4       59.36       60.32     12.18 o 
   4   1   4      152.53      131.39     30.58 o 
   5   1   4        0.78      -19.34     19.34 o 
   6   1   4        0.13        9.44     19.12 o 
   7   1   4        5.42        1.22     22.25 o 
   8   1   4        0.28      -10.46     28.35 o 
  -8   2   4      296.66      134.88     64.01 o 
  -7   2   4      290.75      247.99     63.07 o 
  -6   2   4     1033.82     1105.92    111.75 o 
  -5   2   4     2070.54     2110.96    109.28 o 
  -4   2   4     6019.81     5907.79    103.70 o 
  -3   2   4    18837.85    18568.84    165.00 o 
  -2   2   4    10178.86    10159.90    112.78 o 
  -1   2   4     3431.44     3142.53     76.80 o 
   0   2   4    13274.49    13640.19    141.91 o 
   1   2   4    14512.46    14984.67    180.38 o 
   2   2   4     5769.61     5766.57    114.60 o 
   3   2   4     8883.26     8975.73    130.15 o 
   4   2   4     9410.06     9830.91    210.38 o 
   5   2   4     3749.87     4063.97    150.38 o 
   6   2   4     1008.09     1141.02    103.55 o 
   7   2   4      270.97      251.05     42.88 o 
   8   2   4      181.23      261.16     50.73 o 
  -8   3   4        2.69       21.08     40.53 o 
  -7   3   4       11.45        2.27     37.73 o 
  -6   3   4       94.58       25.04     44.92 o 
  -5   3   4        5.83       19.54     17.00 o 
  -4   3   4      184.27      172.34     24.78 o 
  -3   3   4      252.10      262.76     24.08 o 
  -2   3   4     4928.98     4942.90    103.57 o 
  -1   3   4      525.23      521.19     39.63 o 
   0   3   4     2515.86     2487.09     69.23 o 
   1   3   4        8.91       15.79     12.21 o 
   2   3   4      357.66      391.52     39.26 o 
   3   3   4     1617.86     1599.23     57.60 o 
   4   3   4        9.32       -9.16     17.86 o 
   5   3   4       57.48       36.81     33.14 o 
   6   3   4       28.05        5.99     29.37 o 
   7   3   4        0.23       -7.44     24.59 o 
   8   3   4        1.34      -28.45     28.45 o 
  -8   4   4      187.11      141.64     55.46 o 
  -7   4   4      329.51      464.23     97.69 o 
  -6   4   4      567.48      615.30     81.02 o 
  -5   4   4     3660.25     3656.75    136.36 o 
  -4   4   4     5159.14     5106.86    120.02 o 
  -3   4   4     1800.11     1755.82     66.85 o 
  -2   4   4     9258.80     9300.93    125.87 o 
  -1   4   4    17785.96    17937.96    231.15 o 
   0   4   4    12682.99    12898.23    177.70 o 
   1   4   4    10866.35    10537.48    185.55 o 
   2   4   4     6201.20     6011.28    180.44 o 
   3   4   4     7774.38     7909.78    139.55 o 
   4   4   4     5473.24     5430.22    191.19 o 
   5   4   4     1400.19     1303.54    100.98 o 
   6   4   4      938.19      929.06     90.61 o 
   7   4   4      499.00      456.93     58.69 o 
  -7   5   4        0.55      -33.71     33.71 o 
  -6   5   4       14.70       14.24     23.28 o 
  -5   5   4       13.02        6.04     19.95 o 
  -4   5   4      133.15       93.16     20.86 o 
  -3   5   4     1813.62     1690.42    101.64 o 
  -2   5   4     2326.96     2258.46     62.12 o 
  -1   5   4        2.12      -11.07     15.52 o 
   0   5   4      226.40      184.16     31.72 o 
   1   5   4     1129.56     1117.93     66.87 o 
   2   5   4      136.67      150.96     25.58 o 
   3   5   4       43.81       47.94     19.37 o 
   4   5   4      205.63      189.88     30.66 o 
   5   5   4       14.08       41.18     21.53 o 
   6   5   4       27.95        6.79     28.26 o 
   7   5   4       27.46      -23.96     25.07 o 
  -7   6   4      195.54      163.28     51.28 o 
  -6   6   4      487.47      514.43     63.27 o 
  -5   6   4     1392.91     1342.56    103.06 o 
  -4   6   4     2429.71     2593.05    120.07 o 
  -3   6   4     2273.93     2199.96     81.53 o 
  -2   6   4     5231.75     4956.92     97.41 o 
  -1   6   4    16819.30    16738.87    271.46 o 
   0   6   4    11608.26    11671.25    227.66 o 
   1   6   4     4124.86     3813.38    102.77 o 
   2   6   4     6633.95     6393.25    147.58 o 
   3   6   4     7424.26     7467.10    178.06 o 
   4   6   4     1616.45     1593.73    102.85 o 
   5   6   4      524.86      425.40     66.08 o 
   6   6   4      863.38      826.15     85.86 o 
   7   6   4      320.10      353.25     61.58 o 
  -7   7   4        0.84      -37.41     37.41 o 
  -6   7   4        1.30      -24.24     24.24 o 
  -5   7   4       40.11       65.19     24.53 o 
  -4   7   4        0.98       27.16     19.33 o 
  -3   7   4       13.29       14.39     13.91 o 
  -2   7   4      705.84      755.23     53.74 o 
  -1   7   4      201.85      167.41     35.33 o 
   0   7   4        1.24       18.86     17.98 o 
   1   7   4       27.21       24.18     13.91 o 
   2   7   4      523.39      448.22     49.30 o 
   3   7   4      234.17      231.77     46.30 o 
   4   7   4        6.58        0.70     16.55 o 
   5   7   4        2.69       10.92     18.72 o 
   6   7   4       10.71       26.12     28.50 o 
   7   7   4        0.97      -13.22     69.66 o 
  -7   8   4      258.04      326.58     73.45 o 
  -6   8   4      221.36      185.41     63.58 o 
  -5   8   4      857.81     1011.13    130.06 o 
  -4   8   4     1554.19     1400.06    154.89 o 
  -3   8   4     1156.12     1101.87     93.43 o 
  -2   8   4     2491.57     2299.34    108.29 o 
  -1   8   4     6030.05     5725.44    181.66 o 
   0   8   4     8057.63     8004.46    260.79 o 
   1   8   4     6250.95     6129.04    148.79 o 
   2   8   4     4001.41     3996.77    132.28 o 
   3   8   4     2645.33     2592.63    151.89 o 
   4   8   4      946.21      875.99     95.68 o 
   5   8   4      429.09      433.91     91.53 o 
   6   8   4      453.31      699.89    158.52 o 
  -6   9   4        9.49       40.82     82.02 o 
  -5   9   4        2.67      -41.26     41.26 o 
  -4   9   4       66.90      100.09     38.39 o 
  -3   9   4       44.19       77.13     25.50 o 
  -2   9   4      232.58      277.03     40.99 o 
  -1   9   4        1.62       -5.29     25.27 o 
   0   9   4      915.71      860.72     89.17 o 
   1   9   4       84.97       77.63     35.11 o 
   2   9   4      432.30      471.58     58.75 o 
   3   9   4       37.35       16.75     30.91 o 
   4   9   4        2.01      -20.65     24.07 o 
   5   9   4        5.31       59.83     30.74 o 
   6   9   4        4.68      -35.03     35.03 o 
  -6  10   4      242.92      280.15     81.13 o 
  -5  10   4      450.20      431.34    117.90 o 
  -4  10   4      848.99      978.72    137.29 o 
  -3  10   4     1017.39      919.07    128.62 o 
  -2  10   4      587.53      527.43     59.11 o 
  -1  10   4     2582.97     2447.89    149.53 o 
   0  10   4     6400.65     6133.73    209.78 o 
   1  10   4     2564.65     2534.89    120.12 o 
   2  10   4     1522.36     1630.72    110.99 o 
   3  10   4     1223.74     1286.37    155.55 o 
   4  10   4      316.95      319.87     62.28 o 
   5  10   4      385.81      443.76     64.34 o 
   6  10   4      396.08      481.08     79.06 o 
  -5  11   4       15.95      100.62     64.50 o 
  -4  11   4       63.91       -1.60     59.16 o 
  -3  11   4        2.17       19.72     71.97 o 
  -2  11   4      139.44      142.84     42.38 o 
  -1  11   4       69.23       34.57     24.36 o 
   0  11   4       84.44       36.75     32.29 o 
   1  11   4       83.75       37.09     22.87 o 
   2  11   4        1.72      -23.86     23.86 o 
   3  11   4       40.34        0.76     30.66 o 
   4  11   4        3.89      -28.25     28.25 o 
   5  11   4       31.80       34.69     36.16 o 
  -4  12   4      483.81      550.11     89.46 o 
  -3  12   4      329.60      484.80     88.64 o 
  -2  12   4      727.92      663.02     71.68 o 
  -1  12   4     1350.99     1599.67    139.41 o 
   0  12   4      983.12      993.23     97.75 o 
   1  12   4     1465.33     1587.14    108.60 o 
   2  12   4     1073.81     1185.02    124.37 o 
   3  12   4      261.36      278.08     52.56 o 
   4  12   4      275.40      437.28     67.13 o 
  -4  13   4       21.01       44.50     43.45 o 
  -3  13   4       16.90       27.73     40.45 o 
  -2  13   4       28.22      -16.80     44.76 o 
  -1  13   4        5.79        6.29     44.47 o 
   0  13   4       47.59       43.63     27.07 o 
   1  13   4        1.77        8.36     21.97 o 
   2  13   4        1.29      -31.79     42.32 o 
   3  13   4       31.12       67.83     36.70 o 
  -2  14   4      218.27      314.95     77.74 o 
  -1  14   4      278.52      268.11     70.39 o 
   0  14   4      606.28      715.10     77.70 o 
   1  14   4      403.63      489.33    101.63 o 
   2  14   4      270.67      252.41     59.26 o 
  -8   1   5       58.62       37.91     43.33 o 
  -7   1   5      762.70      506.36    103.76 o 
  -6   1   5     4071.47     4005.64    277.16 o 
  -5   1   5     2653.02     2672.85    109.92 o 
  -4   1   5     2973.18     2987.48     99.08 o 
  -3   1   5     8320.58     8532.53    108.17 o 
  -2   1   5    11539.12    11742.93    160.65 o 
  -1   1   5     1744.98     1692.37     47.54 o 
   0   1   5     6686.55     6489.19    104.59 o 
   1   1   5    27548.09    27908.14    252.20 o 
   2   1   5    12832.04    12885.50    182.00 o 
   3   1   5     9922.41     9922.10    155.13 o 
   4   1   5     7976.05     8239.67    221.09 o 
   5   1   5     2214.22     2114.16    126.49 o 
   6   1   5      657.31      674.00     77.35 o 
   7   1   5      517.16      485.14     66.00 o 
   8   1   5      292.31      276.56     52.81 o 
  -8   2   5        1.09      -41.44     41.44 o 
  -7   2   5        6.30      -14.14     57.21 o 
  -6   2   5       18.75       83.23     40.17 o 
  -5   2   5      312.37      269.91     38.48 o 
  -4   2   5       40.19        2.83     12.52 o 
  -3   2   5      115.01      100.78     13.67 o 
  -2   2   5      734.89      767.39     61.68 o 
  -1   2   5      147.12      132.41     18.08 o 
   0   2   5      196.09      186.92     25.51 o 
   1   2   5      781.96      881.71     53.62 o 
   2   2   5       98.38       89.27     21.97 o 
   3   2   5      188.52      159.28     25.05 o 
   4   2   5      583.60      583.28     64.38 o 
   5   2   5      309.97      247.91     46.30 o 
   6   2   5       83.50       21.91     27.36 o 
   7   2   5       72.21       94.82     26.53 o 
   8   2   5        4.54       50.77     29.13 o 
  -8   3   5      113.90      123.16     67.26 o 
  -7   3   5      329.03      404.10     94.02 o 
  -6   3   5     1020.93     1105.82    151.70 o 
  -5   3   5     2641.43     2747.74    129.04 o 
  -4   3   5     6187.82     6274.75    131.35 o 
  -3   3   5     9387.71     9303.53    119.41 o 
  -2   3   5     5740.48     5725.28    105.27 o 
  -1   3   5     4705.84     4710.23    102.50 o 
   0   3   5     6073.69     5913.74    109.24 o 
   1   3   5    14125.45    14197.52    203.60 o 
   2   3   5    15751.95    16403.14    225.33 o 
   3   3   5     6718.53     6717.32    144.34 o 
   4   3   5     6105.87     6152.94    251.48 o 
   5   3   5     2222.25     2241.98    131.40 o 
   6   3   5      338.31      301.86     49.92 o 
   7   3   5      531.77      468.47     62.21 o 
   8   3   5      280.17      286.35     42.53 o 
  -8   4   5       11.35      -42.25     42.25 o 
  -7   4   5      109.49       81.53     44.81 o 
  -6   4   5       12.45       24.63     33.32 o 
  -5   4   5      479.61      475.12     58.34 o 
  -4   4   5      105.57      108.17     25.75 o 
  -3   4   5      101.02      103.59     16.24 o 
  -2   4   5     2472.62     2362.79     66.16 o 
  -1   4   5       50.93       53.59     25.45 o 
   0   4   5     4947.29     4935.66    110.92 o 
   1   4   5      136.20      116.82     24.22 o 
   2   4   5      196.61      212.49     31.45 o 
   3   4   5     1214.00     1319.89     71.05 o 
   4   4   5      179.86      221.55     48.27 o 
   5   4   5      308.95      250.22     41.12 o 
   6   4   5       41.82       69.88     26.57 o 
   7   4   5       46.78       54.24     33.42 o 
  -7   5   5      272.32      320.84     68.44 o 
  -6   5   5      795.79      790.71     77.60 o 
  -5   5   5      970.32     1059.11     90.52 o 
  -4   5   5     2455.72     2420.20    119.09 o 
  -3   5   5     6403.30     6388.74    126.65 o 
  -2   5   5     9441.97     9429.27    152.05 o 
  -1   5   5     9470.94     9118.16    183.48 o 
   0   5   5     7594.30     7295.33    148.95 o 
   1   5   5    12240.98    12289.32    224.60 o 
   2   5   5     8507.05     8470.56    185.35 o 
   3   5   5     3232.37     3130.16    160.21 o 
   4   5   5     1892.37     2045.54    133.53 o 
   5   5   5     1068.17     1100.54    107.43 o 
   6   5   5     1036.50     1036.50    108.37 o 
   7   5   5      566.16      575.00    113.15 o 
  -7   6   5        1.67      -36.50     36.50 o 
  -6   6   5       39.22        0.54     22.31 o 
  -5   6   5      101.16       52.49     24.56 o 
  -4   6   5      271.18      246.17     38.22 o 
  -3   6   5       91.18       85.78     17.00 o 
  -2   6   5      608.60      613.76     45.09 o 
  -1   6   5        1.09      -10.30     15.04 o 
   0   6   5      686.07      654.83     57.72 o 
   1   6   5       23.80        8.61     13.00 o 
   2   6   5       11.39       45.24     16.77 o 
   3   6   5       58.52       36.02     29.16 o 
   4   6   5        1.48       20.27     23.43 o 
   5   6   5       12.57       11.49     51.35 o 
   6   6   5       15.46       38.50     28.25 o 
   7   6   5       41.57       56.18     42.22 o 
  -7   7   5      210.88       92.84     63.76 o 
  -6   7   5      325.73      307.55     55.23 o 
  -5   7   5      905.01      902.67     96.33 o 
  -4   7   5     1231.46     1333.08    114.66 o 
  -3   7   5     2280.50     2236.55     95.94 o 
  -2   7   5     6646.37     6398.17    133.91 o 
  -1   7   5    11821.64    11487.22    242.57 o 
   0   7   5     7061.82     6961.53    169.20 o 
   1   7   5     3378.97     3119.19    113.91 o 
   2   7   5     4199.28     4079.50    144.88 o 
   3   7   5     2450.86     2647.13    181.02 o 
   4   7   5     1058.22     1036.80    129.99 o 
   5   7   5      694.73      727.35     91.65 o 
   6   7   5      684.32      735.27     92.22 o 
   7   7   5      493.57      551.96     68.70 o 
  -6   8   5        2.61       34.59     61.74 o 
  -5   8   5       17.96       -5.53     30.42 o 
  -4   8   5       57.06      134.73     44.50 o 
  -3   8   5        4.91       23.23     27.11 o 
  -2   8   5      117.93      134.75     25.38 o 
  -1   8   5      417.42      371.70     55.62 o 
   0   8   5      134.32      125.65     28.54 o 
   1   8   5       42.94       44.50     19.77 o 
   2   8   5        0.47        4.63     18.59 o 
   3   8   5        8.23       21.69     25.46 o 
   4   8   5        9.12      -11.13     26.70 o 
   5   8   5        8.48        5.99     30.84 o 
   6   8   5       21.81       44.82     36.21 o 
  -6   9   5      211.15      268.66     79.58 o 
  -5   9   5      467.35      375.19     80.02 o 
  -4   9   5      711.10      836.63    121.28 o 
  -3   9   5     1092.49     1041.87    130.95 o 
  -2   9   5     4614.56     4457.32    144.50 o 
  -1   9   5     5339.42     5311.20    184.82 o 
   0   9   5     2960.45     2933.62    135.41 o 
   1   9   5     2716.11     2727.94    131.57 o 
   2   9   5     1646.27     1792.03    174.21 o 
   3   9   5     1470.77     1385.55    153.57 o 
   4   9   5      964.76      831.09    121.64 o 
   5   9   5      447.64      391.52     80.28 o 
   6   9   5      343.72      235.90     61.00 o 
  -6  10   5       28.67       63.76     61.21 o 
  -5  10   5        1.10      -21.17     35.06 o 
  -4  10   5       37.69       -1.73     46.03 o 
  -3  10   5       91.72      141.22     68.75 o 
  -2  10   5      201.30      176.65     32.80 o 
  -1  10   5       78.07       77.43     23.76 o 
   0  10   5       46.91       48.67     33.79 o 
   1  10   5      134.97      130.01     27.52 o 
   2  10   5       99.39      120.25     48.99 o 
   3  10   5        3.34       33.38     32.75 o 
   4  10   5       12.81       11.45     35.60 o 
   5  10   5       16.72        3.36     61.92 o 
  -5  11   5      163.80       67.58    105.69 o 
  -4  11   5      239.03      327.09     67.36 o 
  -3  11   5      951.21      714.20    118.96 o 
  -2  11   5     1643.60     1654.43    112.27 o 
  -1  11   5     1761.44     1745.38    137.65 o 
   0  11   5     1862.86     2013.40    131.37 o 
   1  11   5     1383.56     1406.83    111.28 o 
   2  11   5     1059.07      991.14    136.04 o 
   3  11   5      599.83      504.26    129.68 o 
   4  11   5      392.77      437.82     83.07 o 
   5  11   5      440.65      504.32     97.70 o 
  -4  12   5        0.95      -34.60     34.60 o 
  -3  12   5       11.31      -13.61     30.99 o 
  -2  12   5        7.79       29.04     32.93 o 
  -1  12   5        2.05      -13.10     24.55 o 
   0  12   5        4.17       61.66     23.13 o 
   1  12   5       40.50       47.87     24.48 o 
   2  12   5       11.13       24.15     35.85 o 
   3  12   5        0.32       -2.51     33.90 o 
   4  12   5        6.94      -29.95     38.83 o 
  -3  13   5      361.20      304.79     64.16 o 
  -2  13   5      376.80      392.65    159.47 o 
  -1  13   5      600.97      643.86     78.50 o 
   0  13   5      977.64     1005.16     98.24 o 
   1  13   5      685.81      810.25     84.05 o 
   2  13   5      318.49      377.78     78.41 o 
   3  13   5      342.67      346.66     69.27 o 
  -2  14   5        7.32       36.15     53.68 o 
  -1  14   5        1.54       70.69     65.53 o 
   0  14   5        5.85        4.13     26.70 o 
   1  14   5       17.97      -59.79     59.79 o 
   2  14   5        0.27      -18.24     37.28 o 
  -8   0   6      693.58      521.68    142.45 o 
  -7   0   6      555.52      402.09    135.45 o 
  -6   0   6     1900.52     2072.30    308.11 o 
  -5   0   6     1730.39     1531.51    234.73 o 
  -4   0   6     1066.28     1184.42     75.34 o 
  -3   0   6     4949.09     5079.51    125.37 o 
  -2   0   6    10075.81     9959.16    137.59 o 
  -1   0   6     5913.77     5759.89    107.64 o 
   0   0   6     7635.15     7428.17    147.96 o 
   1   0   6    45889.48    45972.26   1004.66 o 
   2   0   6    18112.23    18130.94    430.04 o 
   3   0   6     1924.96     1720.88    168.63 o 
   4   0   6     5999.01     5853.31    311.93 o 
   5   0   6     4034.68     4416.70    236.58 o 
   6   0   6      659.31      677.60    112.58 o 
   7   0   6      204.91      280.16     75.56 o 
   8   0   6      195.90      236.28    112.02 o 
  -8   1   6       18.35       31.98    104.70 o 
  -7   1   6       41.97      155.07     54.38 o 
  -6   1   6       44.41       -5.24     45.18 o 
  -5   1   6      144.35      106.01     42.68 o 
  -4   1   6      138.28      154.82     24.17 o 
  -3   1   6      274.60      252.02     30.33 o 
  -2   1   6      120.87      114.78     19.38 o 
  -1   1   6      151.58      134.09     17.77 o 
   0   1   6     3215.23     3379.99     81.52 o 
   1   1   6      970.07     1050.82     57.99 o 
   2   1   6      468.82      380.90     40.90 o 
   3   1   6      511.39      531.77     49.54 o 
   4   1   6       62.73       53.00     27.62 o 
   5   1   6        9.02       -7.95     20.17 o 
   6   1   6       30.01       35.65     25.35 o 
   7   1   6        0.48      -24.46     24.46 o 
   8   1   6        1.26      -13.77     34.51 o 
  -8   2   6      178.57      155.16     96.45 o 
  -7   2   6      530.50      555.19    115.75 o 
  -6   2   6     1409.55     1598.98    191.87 o 
  -5   2   6     1959.95     2050.99    139.18 o 
  -4   2   6     3131.98     2973.55     92.90 o 
  -3   2   6     5503.08     5542.01     85.81 o 
  -2   2   6     6761.59     6645.05    136.21 o 
  -1   2   6     7801.44     7850.17    102.61 o 
   0   2   6    12978.38    13593.92    179.14 o 
   1   2   6    15497.79    15735.85    210.08 o 
   2   2   6    14724.06    14902.11    215.71 o 
   3   2   6     5581.51     5415.28    132.12 o 
   4   2   6     3288.46     3136.73    148.83 o 
   5   2   6     3448.24     3706.95    158.77 o 
   6   2   6      828.26      715.29     81.87 o 
   7   2   6      230.75      283.83     47.10 o 
  -8   3   6        0.32       -7.22     63.41 o 
  -7   3   6        4.07       -2.66     40.08 o 
  -6   3   6       11.57      -47.73     47.73 o 
  -5   3   6      392.34      426.36     54.85 o 
  -4   3   6       14.13       11.54     18.76 o 
  -3   3   6        2.02        2.33      6.99 o 
  -2   3   6      494.27      457.81     27.89 o 
  -1   3   6      136.32      130.17     21.18 o 
   0   3   6      339.22      265.44     33.47 o 
   1   3   6      864.69      907.29     61.42 o 
   2   3   6      427.28      521.97     50.33 o 
   3   3   6      124.03      136.32     25.01 o 
   4   3   6       18.97       11.62     21.58 o 
   5   3   6        2.25        7.15     26.91 o 
   6   3   6       38.86       41.90     25.88 o 
   7   3   6        2.64        5.05     27.66 o 
  -8   4   6      226.60      222.64     73.84 o 
  -7   4   6       80.62      133.18     48.76 o 
  -6   4   6      639.87      630.22    187.10 o 
  -5   4   6     3270.83     3313.50    141.14 o 
  -4   4   6     3694.31     3814.44    131.97 o 
  -3   4   6     4201.98     4180.67     83.33 o 
  -2   4   6     4935.37     4615.36     87.82 o 
  -1   4   6    10210.96    10106.82    176.01 o 
   0   4   6    12743.31    13103.08    187.56 o 
   1   4   6     6470.34     6015.43    148.48 o 
   2   4   6     7529.60     7919.06    172.81 o 
   3   4   6     6346.73     6603.31    159.04 o 
   4   4   6     2598.36     2542.54    170.82 o 
   5   4   6     1375.19     1509.76    181.45 o 
   6   4   6      749.05      699.10     89.42 o 
   7   4   6      402.96      418.81     80.84 o 
  -7   5   6       29.06      -21.62     76.78 o 
  -6   5   6       43.26       -4.04     48.17 o 
  -5   5   6       14.00        9.71     18.85 o 
  -4   5   6      226.32      228.55     39.34 o 
  -3   5   6        2.19      -13.18     13.18 o 
  -2   5   6       71.80       67.89     15.13 o 
  -1   5   6     1483.86     1589.20     81.78 o 
   0   5   6      984.32      889.89     62.95 o 
   1   5   6     2147.45     2317.59    102.13 o 
   2   5   6       54.43       30.36     21.28 o 
   3   5   6        6.74      -14.31     22.54 o 
   4   5   6       30.77        9.05     47.98 o 
   5   5   6      142.71      169.55     50.96 o 
   6   5   6       16.81       34.96     28.06 o 
   7   5   6       32.48       -9.90     28.43 o 
  -7   6   6      213.76       96.47    119.56 o 
  -6   6   6      182.79      145.78     38.88 o 
  -5   6   6     1592.40     1547.81    109.92 o 
  -4   6   6     4038.85     3847.81    138.91 o 
  -3   6   6     2744.15     2756.10    117.28 o 
  -2   6   6     3750.60     3675.60    175.68 o 
  -1   6   6    10695.80    11076.22    223.92 o 
   0   6   6     8602.82     8538.73    177.03 o 
   1   6   6     2653.22     2589.15    113.54 o 
   2   6   6     4677.17     4800.29    154.88 o 
   3   6   6     3698.61     3645.08    182.86 o 
   4   6   6     1295.91     1259.51    141.03 o 
   5   6   6     1244.76     1346.12    150.38 o 
   6   6   6      609.76      538.05     92.18 o 
   7   6   6      231.81      267.23     69.13 o 
  -7   7   6        2.40       14.58     61.07 o 
  -6   7   6       24.15       -7.82     26.31 o 
  -5   7   6       59.34       76.26     30.39 o 
  -4   7   6       39.77       46.24     30.07 o 
  -3   7   6      248.03      236.69     51.23 o 
  -2   7   6      126.04       87.86     27.18 o 
  -1   7   6       21.73       19.62     16.64 o 
   0   7   6      152.96      119.26     29.06 o 
   1   7   6      146.65      132.46     26.01 o 
   2   7   6        0.43       -9.57     17.06 o 
   3   7   6       84.07      115.89     40.38 o 
   4   7   6        5.34       -4.14     62.42 o 
   5   7   6       93.09       67.16     35.86 o 
   6   7   6        7.82      -12.69     33.82 o 
   7   7   6        4.85      -23.79     34.38 o 
  -6   8   6      124.23      151.30     43.67 o 
  -5   8   6      625.19      635.37     98.42 o 
  -4   8   6     2413.36     2483.03    197.85 o 
  -3   8   6     2662.34     2759.10    197.58 o 
  -2   8   6     2903.10     2704.57    129.67 o 
  -1   8   6     6368.13     5903.68    185.08 o 
   0   8   6     5072.52     4912.01    152.66 o 
   1   8   6     1372.30     1356.35     94.84 o 
   2   8   6     1367.78     1536.55    118.77 o 
   3   8   6     2028.25     2088.18    177.77 o 
   4   8   6     1198.22     1297.38    152.99 o 
   5   8   6      856.52     1032.13    139.41 o 
   6   8   6      607.97      615.71     97.32 o 
  -6   9   6       16.06      -37.15     37.15 o 
  -5   9   6        2.97      -16.40     30.93 o 
  -4   9   6      453.36      460.31     87.01 o 
  -3   9   6       91.99       44.01     31.66 o 
  -2   9   6      166.48      195.97     63.76 o 
  -1   9   6      125.12      102.19     39.41 o 
   0   9   6      140.42       88.12     33.58 o 
   1   9   6        0.91        9.41     19.87 o 
   2   9   6        3.61       -3.23     19.29 o 
   3   9   6       55.00      -11.38     28.28 o 
   4   9   6        2.55      -10.83     42.78 o 
   5   9   6        6.34      -32.09     32.09 o 
   6   9   6       91.29      121.87     39.98 o 
  -6  10   6       50.49        5.80     49.43 o 
  -5  10   6      198.89      156.01     50.62 o 
  -4  10   6     1592.68     1421.73    164.86 o 
  -3  10   6     1413.95     1327.78    260.98 o 
  -2  10   6     1066.00     1035.28    133.99 o 
  -1  10   6     3004.52     2910.46    224.07 o 
   0  10   6     2277.59     2353.35    161.34 o 
   1  10   6     1207.99     1237.36    100.88 o 
   2  10   6     1345.97     1490.59    163.00 o 
   3  10   6     1017.85      948.66    131.77 o 
   4  10   6      565.81      610.39     98.22 o 
   5  10   6      453.56      673.41    113.23 o 
  -5  11   6       23.09       21.57     41.80 o 
  -4  11   6       82.12       55.17     35.54 o 
  -3  11   6       16.66        2.92     29.35 o 
  -2  11   6        0.79       71.26     32.23 o 
  -1  11   6       93.78      119.21     32.69 o 
   0  11   6      154.21      121.63     37.43 o 
   1  11   6       49.86       23.69     22.40 o 
   2  11   6       50.61      153.78     45.50 o 
   3  11   6       12.14       30.11     37.08 o 
   4  11   6        3.14      -28.69     41.82 o 
   5  11   6       44.10      170.31     57.43 o 
  -4  12   6      206.81      198.76     85.38 o 
  -3  12   6      669.70      703.70    108.39 o 
  -2  12   6     1214.27     1276.40    156.30 o 
  -1  12   6      545.73      518.48     72.95 o 
   0  12   6      708.73      660.44     73.31 o 
   1  12   6     1289.83     1311.53    110.27 o 
   2  12   6      858.35      883.61    126.42 o 
   3  12   6      422.25      506.77     96.52 o 
   4  12   6      315.03      331.79     92.24 o 
  -3  13   6        5.11      -37.45     80.78 o 
  -2  13   6        1.15      -33.50     33.50 o 
  -1  13   6       60.77       -4.95     53.92 o 
   0  13   6       17.69       -1.54     24.20 o 
   1  13   6        0.87       31.33     38.00 o 
   2  13   6        5.14        8.67     35.13 o 
   3  13   6        4.42       13.58     42.96 o 
  -2  14   6      272.81      282.19     59.12 o 
  -1  14   6      446.91      610.81    100.05 o 
   0  14   6      445.38      528.76     60.97 o 
   1  14   6      345.93      331.30     59.19 o 
  -8   1   7       33.55        6.96     45.23 o 
  -7   1   7      237.49      395.28     96.08 o 
  -6   1   7     1646.70     1688.78    198.70 o 
  -5   1   7     2215.63     2227.18    147.20 o 
  -4   1   7     1607.63     1571.09     91.79 o 
  -3   1   7     5906.08     5880.24    129.72 o 
  -2   1   7     7272.15     6915.03    126.90 o 
  -1   1   7     6293.05     6343.64     91.24 o 
   0   1   7    12705.51    12756.28    171.11 o 
   1   1   7    17570.21    17524.96    224.69 o 
   2   1   7    15357.97    15492.67    227.11 o 
   3   1   7     6507.25     6403.10    152.03 o 
   4   1   7     3412.77     3167.17    167.54 o 
   5   1   7     2102.92     1926.10    167.16 o 
   6   1   7      532.73      451.46     84.13 o 
   7   1   7      193.89      192.40     54.66 o 
  -8   2   7        2.52       33.28     51.19 o 
  -7   2   7        7.16      101.70     61.60 o 
  -6   2   7        9.77       63.54     36.77 o 
  -5   2   7      171.73      235.93     50.25 o 
  -4   2   7      181.54      197.37     25.58 o 
  -3   2   7       28.12       20.88     17.20 o 
  -2   2   7       16.60       -8.38     22.32 o 
  -1   2   7       71.05       86.37     14.54 o 
   0   2   7     5469.48     5877.52    122.03 o 
   1   2   7        0.61       30.94     13.21 o 
   2   2   7     1970.29     1899.05     84.54 o 
   3   2   7       16.84       50.83     15.90 o 
   4   2   7       65.64      132.64     43.73 o 
   5   2   7       60.77       47.60     41.36 o 
   6   2   7       63.27       80.74     52.08 o 
   7   2   7       12.36       23.66     47.09 o 
  -8   3   7      176.08      143.09     61.21 o 
  -7   3   7      349.41      352.47     77.39 o 
  -6   3   7      787.75      972.46    150.02 o 
  -5   3   7     1668.37     1806.00    140.28 o 
  -4   3   7     1814.91     1762.21     79.23 o 
  -3   3   7     3925.80     3688.79    154.36 o 
  -2   3   7    12200.72    12492.29    260.68 o 
  -1   3   7     8995.28     9303.33    136.60 o 
   0   3   7     8767.54     8656.23    161.07 o 
   1   3   7    11673.42    11831.88    201.46 o 
   2   3   7     5418.31     5273.51    138.81 o 
   3   3   7     6327.93     6304.11    155.37 o 
   4   3   7     4000.72     3778.10    186.66 o 
   5   3   7      986.22     1059.71    129.83 o 
   6   3   7      627.33      786.98    119.57 o 
   7   3   7      469.87      471.10     85.97 o 
  -7   4   7       26.32       69.10     40.07 o 
  -6   4   7        6.57      -35.15     35.15 o 
  -5   4   7      436.95      464.66     71.40 o 
  -4   4   7       50.82       46.21     22.62 o 
  -3   4   7       67.86       28.81     17.60 o 
  -2   4   7       92.07      100.11     13.76 o 
  -1   4   7      346.32      372.74     36.44 o 
   0   4   7     1682.14     1865.81     86.83 o 
   1   4   7       33.58       26.89     23.49 o 
   2   4   7      498.56      494.51     53.77 o 
   3   4   7      240.91      230.55     37.20 o 
   4   4   7        1.70       21.65     25.79 o 
   5   4   7       14.63       12.06     21.86 o 
   6   4   7        0.34        8.10     28.81 o 
   7   4   7       57.50       35.68     35.55 o 
  -7   5   7      499.54      493.18     99.54 o 
  -6   5   7      639.34      686.48     84.48 o 
  -5   5   7     1027.06     1047.70     89.50 o 
  -4   5   7     2590.39     2673.86    124.14 o 
  -3   5   7     5612.44     5914.99    180.75 o 
  -2   5   7     5085.89     4994.27    195.60 o 
  -1   5   7     3150.47     2900.95    129.60 o 
   0   5   7     7567.28     7521.37    156.99 o 
   1   5   7     6307.71     6229.91    166.78 o 
   2   5   7     4881.56     4980.45    152.14 o 
   3   5   7     4957.13     4727.43    205.13 o 
   4   5   7     1578.88     1665.83    230.91 o 
   5   5   7      807.14      911.54    150.27 o 
   6   5   7     1034.42     1038.00    133.91 o 
   7   5   7      462.62      484.17     85.87 o 
  -7   6   7        1.70      107.29    104.38 o 
  -6   6   7        1.89       37.36     29.01 o 
  -5   6   7       86.78       75.22     26.25 o 
  -4   6   7      151.07      146.45     31.42 o 
  -3   6   7      199.56      198.32     33.22 o 
  -2   6   7        4.87       42.30     16.63 o 
  -1   6   7       69.11      106.17     23.65 o 
   0   6   7      495.26      463.87     48.91 o 
   1   6   7      296.32      238.78     67.97 o 
   2   6   7      113.21      115.83     27.26 o 
   3   6   7       58.35       66.91     72.25 o 
   4   6   7       47.22      -13.27     68.68 o 
   5   6   7       39.68       90.40     39.57 o 
   6   6   7       96.70       48.57     35.09 o 
   7   6   7      104.02      147.92     48.57 o 
  -7   7   7      188.88      110.89     71.69 o 
  -6   7   7      442.44      514.59     96.02 o 
  -5   7   7     1020.45      957.79    104.27 o 
  -4   7   7     2432.03     2674.26    157.99 o 
  -3   7   7     2713.29     2808.39    143.57 o 
  -2   7   7     3070.29     3042.20    193.01 o 
  -1   7   7     4528.60     4008.52    150.93 o 
   0   7   7     4869.64     4692.21    142.01 o 
   1   7   7     2580.05     2403.37    129.07 o 
   2   7   7     1551.31     1564.71    110.19 o 
   3   7   7     3181.08     3479.28    201.00 o 
   4   7   7     1560.64     1499.98    160.77 o 
   5   7   7      339.30      401.78     83.68 o 
   6   7   7      737.13      744.26    163.33 o 
  -6   8   7       10.77      -50.81     50.81 o 
  -5   8   7       80.68      129.69     60.19 o 
  -4   8   7       27.43      -23.56     28.14 o 
  -3   8   7       92.82      119.21     55.41 o 
  -2   8   7      205.46      224.84     57.76 o 
  -1   8   7        8.68      -12.80     15.97 o 
   0   8   7       17.08       21.73     16.17 o 
   1   8   7        3.65       12.87     18.27 o 
   2   8   7        7.78       -5.89     40.37 o 
   3   8   7        1.14       27.01     27.04 o 
   4   8   7       29.81       55.19     34.70 o 
   5   8   7        2.33       77.39     35.85 o 
   6   8   7       46.66       85.92     91.64 o 
  -6   9   7      426.40      296.58     82.37 o 
  -5   9   7      592.71      723.68    118.11 o 
  -4   9   7      610.79      767.15    119.84 o 
  -3   9   7     1851.33     1870.42    179.16 o 
  -2   9   7     2490.14     2377.05    189.57 o 
  -1   9   7     3272.91     3069.24    149.26 o 
   0   9   7     3037.31     3033.36    140.31 o 
   1   9   7      769.22      692.54     79.55 o 
   2   9   7      842.18      897.68     92.95 o 
   3   9   7     1634.80     1631.71    171.16 o 
   4   9   7     1243.39     1351.23    163.34 o 
   5   9   7      480.57      442.58     80.12 o 
   6   9   7      320.53      503.94     92.09 o 
  -5  10   7       23.86        9.31     80.00 o 
  -4  10   7       13.34       16.38     34.84 o 
  -3  10   7      337.75      258.14     62.80 o 
  -2  10   7        0.94      -39.63     39.63 o 
  -1  10   7        3.63      -32.68     44.05 o 
   0  10   7      248.80      285.81     45.66 o 
   1  10   7       26.78       37.30     19.88 o 
   2  10   7       36.26      -11.66     29.41 o 
   3  10   7       51.49       10.05     44.09 o 
   4  10   7       23.85       17.51     61.57 o 
   5  10   7       52.19       56.10     39.86 o 
  -5  11   7      150.25      177.95     53.52 o 
  -4  11   7      461.95      482.68    135.62 o 
  -3  11   7      988.83     1036.46    170.72 o 
  -2  11   7     1191.39     1407.55    164.44 o 
  -1  11   7     1229.27     1149.23    207.34 o 
   0  11   7     1094.51     1080.00     96.05 o 
   1  11   7     1090.77     1091.31     98.41 o 
   2  11   7      750.43      771.63    117.09 o 
   3  11   7      637.85      677.42    114.67 o 
   4  11   7      642.68      634.89    132.79 o 
  -4  12   7        1.06        3.63     37.79 o 
  -3  12   7      113.11      116.49     65.07 o 
  -2  12   7      109.46       80.87     42.25 o 
  -1  12   7        8.45      -30.94     35.91 o 
   0  12   7       20.88       11.96     26.91 o 
   1  12   7       13.92      -14.73     25.80 o 
   2  12   7       17.40       49.06     33.96 o 
   3  12   7       40.06       -9.31     36.61 o 
   4  12   7       37.10       -2.08     48.37 o 
  -3  13   7      360.88      499.58     92.31 o 
  -2  13   7      434.93      591.34    100.13 o 
  -1  13   7      575.83      617.64     88.39 o 
   0  13   7      625.09      651.61     71.89 o 
   1  13   7      516.28      449.73     69.14 o 
   2  13   7      544.73      552.12     93.17 o 
   3  13   7      395.71      452.00    134.63 o 
  -1  14   7       24.29       50.15     37.09 o 
   0  14   7       20.53       46.76     52.56 o 
   1  14   7        0.47      129.49     38.39 o 
  -8   0   8      130.49      111.53     75.44 o 
  -7   0   8      293.03      376.90    136.08 o 
  -6   0   8     1184.29     1422.39    261.27 o 
  -5   0   8     2440.90     2713.25    173.35 o 
  -4   0   8     1114.10     1197.56    118.97 o 
  -3   0   8     4310.74     4301.06    231.62 o 
  -2   0   8     9865.45     9495.63    136.04 o 
  -1   0   8     2115.03     1980.84     75.61 o 
   0   0   8    15900.64    15817.06    252.03 o 
   1   0   8    32378.49    33488.02    402.80 o 
   2   0   8    10144.63     9961.72    231.59 o 
   3   0   8     1695.30     1636.24    177.98 o 
   4   0   8     1500.01     1677.78    208.33 o 
   5   0   8     2259.01     2392.44    262.19 o 
   6   0   8      755.02      876.57    178.75 o 
   7   0   8      262.60      478.30    115.21 o 
  -8   1   8        2.91       22.77     46.56 o 
  -7   1   8        1.22      -16.16     63.76 o 
  -6   1   8        3.02      -54.21     54.21 o 
  -5   1   8       39.90       14.51     23.39 o 
  -4   1   8        4.20       -7.60     16.70 o 
  -3   1   8       74.84       76.52     18.04 o 
  -2   1   8       26.77       25.61     10.84 o 
  -1   1   8      466.28      506.05     31.76 o 
   0   1   8      493.84      543.01     40.33 o 
   1   1   8      504.54      527.16     49.26 o 
   2   1   8      711.39      693.94     60.19 o 
   3   1   8       27.20       29.82     22.56 o 
   4   1   8       27.07       39.54     27.07 o 
   5   1   8        0.10      -20.35     20.35 o 
   6   1   8        0.02       24.10     52.05 o 
   7   1   8        0.06      -32.38     44.19 o 
  -8   2   8      138.15      233.86     66.24 o 
  -7   2   8      303.24      304.92    108.45 o 
  -6   2   8      988.89     1090.55    157.60 o 
  -5   2   8     1964.96     2193.88    157.14 o 
  -4   2   8     1449.29     1359.42     91.77 o 
  -3   2   8     2201.49     2170.34     87.25 o 
  -2   2   8     8927.15     9416.36    150.66 o 
  -1   2   8    10614.37    10311.96    134.57 o 
   0   2   8     6267.91     6157.94    132.23 o 
   1   2   8    20554.17    21442.19    270.78 o 
   2   2   8    15093.89    15475.97    242.25 o 
   3   2   8     1635.22     1549.73     84.67 o 
   4   2   8     1341.82     1239.09    129.19 o 
   5   2   8     1644.25     1738.19    164.22 o 
   6   2   8      723.24      623.77    106.38 o 
   7   2   8      302.19      230.84    106.29 o 
  -7   3   8        0.99       52.71     43.06 o 
  -6   3   8       12.40      -15.46     32.22 o 
  -5   3   8      159.91      120.29     35.05 o 
  -4   3   8      154.45      153.13     24.78 o 
  -3   3   8      346.48      341.67     43.18 o 
  -2   3   8     1668.35     1611.84    100.30 o 
  -1   3   8      108.02      108.49     18.14 o 
   0   3   8       68.81       53.75     21.14 o 
   1   3   8      499.74      520.58     53.44 o 
   2   3   8      733.03      655.19     62.15 o 
   3   3   8     1261.37     1351.96     87.09 o 
   4   3   8       92.62      123.29     38.21 o 
   5   3   8      109.44      130.76     45.94 o 
   6   3   8        2.04      -65.33     70.55 o 
   7   3   8       35.11        4.94     73.14 o 
  -7   4   8      219.77       85.70     53.91 o 
  -6   4   8      484.13      612.10    108.02 o 
  -5   4   8     1630.32     1712.00    144.88 o 
  -4   4   8     3114.99     3138.81    106.55 o 
  -3   4   8     1951.79     1969.51    103.62 o 
  -2   4   8     4691.16     4452.06    173.65 o 
  -1   4   8     8673.88     8757.23    150.92 o 
   0   4   8     6957.04     6679.62    157.77 o 
   1   4   8     7390.00     7181.30    172.45 o 
   2   4   8     4986.35     5112.25    150.01 o 
   3   4   8     3662.25     3910.01    133.82 o 
   4   4   8     2753.27     3135.44    200.85 o 
   5   4   8     1081.09     1156.37    140.20 o 
   6   4   8      507.90      495.93    202.43 o 
   7   4   8      340.50      308.84    138.31 o 
  -7   5   8        9.89      -41.71     41.71 o 
  -6   5   8        2.02       18.62     29.16 o 
  -5   5   8      668.11      558.26     77.91 o 
  -4   5   8      252.66      280.00     44.20 o 
  -3   5   8     1205.96     1053.28    112.27 o 
  -2   5   8      331.34      250.04     52.67 o 
  -1   5   8       52.90       50.51     15.57 o 
   0   5   8      181.39      150.21     31.22 o 
   1   5   8       16.82        7.26     16.80 o 
   2   5   8     1016.32     1094.43     86.75 o 
   3   5   8      231.73      186.56     51.96 o 
   4   5   8       76.33       31.92     69.67 o 
   5   5   8       88.00      105.98     40.48 o 
   6   5   8       13.62       17.78     29.23 o 
   7   5   8       14.80      -60.78     64.64 o 
  -7   6   8      156.33      265.07    114.75 o 
  -6   6   8      190.78      207.61     47.39 o 
  -5   6   8     1360.72     1455.57    135.11 o 
  -4   6   8     3458.65     3509.92    141.94 o 
  -3   6   8     2283.05     2348.13    132.13 o 
  -2   6   8     2353.44     2386.37    163.10 o 
  -1   6   8     4815.02     4689.57    132.58 o 
   0   6   8     4246.73     4270.95    130.48 o 
   1   6   8     3496.90     3674.23    138.95 o 
   2   6   8     1848.81     1816.73    113.97 o 
   3   6   8     1941.07     2042.38    166.99 o 
   4   6   8     3355.31     3145.67    211.58 o 
   5   6   8     1554.18     1254.44    217.89 o 
   6   6   8      438.47      520.00     91.75 o 
  -7   7   8       20.85       45.57     59.02 o 
  -6   7   8       29.35       19.01     74.91 o 
  -5   7   8       28.52       27.43     25.32 o 
  -4   7   8      114.67      128.69     27.41 o 
  -3   7   8       71.76       13.58     22.50 o 
  -2   7   8       15.07       39.03     42.53 o 
  -1   7   8       27.54       10.02     15.60 o 
   0   7   8       10.17       28.95     20.63 o 
   1   7   8       31.26       21.75     20.89 o 
   2   7   8       48.29       49.09     29.18 o 
   3   7   8      289.78      201.71     59.50 o 
   4   7   8      196.40      231.66     56.02 o 
   5   7   8      174.78       77.57     52.86 o 
   6   7   8        8.63      -43.31     43.31 o 
  -6   8   8      144.42      234.23     81.73 o 
  -5   8   8      579.41      524.65     74.37 o 
  -4   8   8     1936.27     1853.41    140.38 o 
  -3   8   8     2014.35     2037.22    179.11 o 
  -2   8   8     1743.06     1758.52    164.41 o 
  -1   8   8     2475.04     2526.54    116.77 o 
   0   8   8     2562.36     2459.42    123.64 o 
   1   8   8     1727.00     1721.94    122.22 o 
   2   8   8     1571.74     1675.38    122.22 o 
   3   8   8     1455.24     1537.70    163.02 o 
   4   8   8     1281.54     1451.03    166.19 o 
   5   8   8     1257.68     1112.74    149.18 o 
   6   8   8      495.93      719.81    119.92 o 
  -6   9   8        9.58      -25.62     65.25 o 
  -5   9   8       32.76      -35.50     35.50 o 
  -4   9   8      244.00      231.80     60.36 o 
  -3   9   8       77.78       88.53     42.99 o 
  -2   9   8       32.02       64.64     32.94 o 
  -1   9   8       16.15       23.07     23.93 o 
   0   9   8        0.49       -2.65     16.67 o 
   1   9   8       73.80      129.01     33.29 o 
   2   9   8       35.30       32.90     39.66 o 
   3   9   8       37.56       36.39     36.36 o 
   4   9   8        0.44       19.45     29.59 o 
   5   9   8       39.67       22.95     76.67 o 
  -5  10   8      318.68      152.63     54.96 o 
  -4  10   8     1050.27     1256.61    156.93 o 
  -3  10   8     1316.95     1309.77    181.09 o 
  -2  10   8     1390.42     1492.60    165.52 o 
  -1  10   8     1236.79     1131.42    118.86 o 
   0  10   8      994.03     1042.01     91.14 o 
   1  10   8      789.67      862.91     95.02 o 
   2  10   8     1208.65     1265.67    156.58 o 
   3  10   8     1197.72     1496.49    175.73 o 
   4  10   8      753.09      927.71    138.27 o 
   5  10   8      548.34      678.72    109.81 o 
  -5  11   8       57.45        7.80     37.93 o 
  -4  11   8       39.62      -22.30     48.37 o 
  -3  11   8      119.72       88.99     82.58 o 
  -2  11   8       30.91       57.72     45.25 o 
  -1  11   8        2.70       43.16     45.17 o 
   0  11   8       59.21        9.74     22.01 o 
   1  11   8        1.28       28.41     25.36 o 
   2  11   8       53.40       62.33     46.28 o 
   3  11   8       45.00       52.34     35.96 o 
   4  11   8       31.76       51.36     38.53 o 
  -4  12   8      202.83      118.46     53.29 o 
  -3  12   8      887.54      665.33    111.91 o 
  -2  12   8      935.96     1054.27    142.59 o 
  -1  12   8      544.63      575.85     94.98 o 
   0  12   8      491.70      565.81     66.44 o 
   1  12   8      670.05      555.03     74.70 o 
   2  12   8      637.47      835.62    120.65 o 
   3  12   8      513.48      555.25     99.11 o 
  -3  13   8       21.92      -37.90     37.90 o 
  -2  13   8       93.43       60.50     68.78 o 
  -1  13   8       31.65       17.14     31.91 o 
   0  13   8        0.35      -29.58     29.58 o 
   1  13   8        0.23       49.31     39.24 o 
   2  13   8       49.80      135.09    101.62 o 
  -7   1   9      218.92      168.90     59.65 o 
  -6   1   9      573.79      611.05    122.91 o 
  -5   1   9     1350.93     1412.13    128.79 o 
  -4   1   9     1420.52     1466.32    122.50 o 
  -3   1   9     1698.33     1495.77    117.26 o 
  -2   1   9    11233.59    11213.17    179.13 o 
  -1   1   9    20022.94    20627.10    195.25 o 
   0   1   9     9768.19     9782.66    167.97 o 
   1   1   9     8401.10     7862.29    164.66 o 
   2   1   9     6112.04     5658.22    149.71 o 
   3   1   9     1422.86     1391.59    106.80 o 
   4   1   9     1160.49     1178.39    128.43 o 
   5   1   9     2178.94     2084.50    181.39 o 
   6   1   9      980.17     1037.54    217.96 o 
   7   1   9      279.88      281.87     72.68 o 
  -7   2   9        6.35      -19.17     70.98 o 
  -6   2   9        5.75      -12.79     33.46 o 
  -5   2   9       10.31       43.89     41.05 o 
  -4   2   9       80.71       71.68     23.17 o 
  -3   2   9       50.90       45.19     28.72 o 
  -2   2   9       72.94       90.06     16.19 o 
  -1   2   9      149.01      148.10     20.84 o 
   0   2   9        2.51      -10.63     10.63 o 
   1   2   9      524.29      557.24     53.88 o 
   2   2   9      656.76      684.26     73.63 o 
   3   2   9       52.91       77.52     21.24 o 
   4   2   9      295.35      194.91     55.79 o 
   5   2   9       96.50       76.43     34.73 o 
   6   2   9        1.86        8.67     29.83 o 
   7   2   9       14.49      107.89     42.54 o 
  -7   3   9      309.46      248.53     80.61 o 
  -6   3   9      976.87      838.00    133.39 o 
  -5   3   9     1112.53     1253.20    125.32 o 
  -4   3   9      932.06      936.73     79.52 o 
  -3   3   9     2673.95     2725.52    107.80 o 
  -2   3   9     5119.84     5365.47    126.20 o 
  -1   3   9    10359.66    10480.85    226.30 o 
   0   3   9    10646.31    11028.09    196.28 o 
   1   3   9     5382.19     5224.31    144.46 o 
   2   3   9     5872.09     5972.62    161.30 o 
   3   3   9     3165.18     3206.00    124.49 o 
   4   3   9     1444.25     1464.27    147.69 o 
   5   3   9     1164.50     1309.86    149.92 o 
   6   3   9      834.29      810.73    120.24 o 
   7   3   9      526.52      479.24     94.33 o 
  -7   4   9        6.79        2.90     44.94 o 
  -6   4   9       30.82       16.33     30.97 o 
  -5   4   9       42.20       41.20     28.17 o 
  -4   4   9       11.68        1.55     18.35 o 
  -3   4   9      232.56      224.34     36.11 o 
  -2   4   9      122.89       98.22     48.76 o 
  -1   4   9      294.82      284.24     33.05 o 
   0   4   9       55.80       45.22     18.80 o 
   1   4   9       25.17        8.31     15.92 o 
   2   4   9      468.83      504.05     58.33 o 
   3   4   9      292.64      235.17     60.26 o 
   4   4   9       95.61       85.14     70.73 o 
   5   4   9      195.32      146.60     46.78 o 
   6   4   9        0.57      -26.84     26.84 o 
   7   4   9        2.08       33.16    121.54 o 
  -7   5   9      400.64      521.59    169.48 o 
  -6   5   9      573.47      596.51    134.19 o 
  -5   5   9      515.13      448.96    117.40 o 
  -4   5   9     2216.81     2095.26    117.94 o 
  -3   5   9     3186.50     3199.34    134.14 o 
  -2   5   9     2316.68     2222.26    241.17 o 
  -1   5   9     5831.65     5586.41    133.61 o 
   0   5   9     4658.04     4675.54    145.85 o 
   1   5   9     2747.83     2660.00    117.36 o 
   2   5   9     3904.23     3851.55    141.85 o 
   3   5   9     3503.08     3544.09    184.74 o 
   4   5   9     2230.57     2391.93    186.48 o 
   5   5   9      989.94      961.92    135.75 o 
   6   5   9      481.87      542.80    102.38 o 
   7   5   9      336.01      334.70     64.53 o 
  -7   6   9       54.56       75.43     45.15 o 
  -6   6   9       12.28      -29.69     30.04 o 
  -5   6   9       10.04        1.99     26.58 o 
  -4   6   9       49.10       49.09     21.85 o 
  -3   6   9      100.89       94.79     43.23 o 
  -2   6   9      103.33       81.43     29.45 o 
  -1   6   9       27.20       34.87     16.94 o 
   0   6   9      350.90      400.29     54.94 o 
   1   6   9      438.35      417.16     57.07 o 
   2   6   9       20.47       -6.99     17.16 o 
   3   6   9       91.62       21.11     34.44 o 
   4   6   9        1.24      -32.69     32.69 o 
   5   6   9       14.99       -3.35     35.70 o 
   6   6   9       25.14      -22.87     39.33 o 
  -6   7   9      320.49      316.34     66.08 o 
  -5   7   9      653.05      732.51    117.54 o 
  -4   7   9     1944.50     2041.92    144.50 o 
  -3   7   9     2373.35     2450.58    206.67 o 
  -2   7   9      854.26      730.46    115.74 o 
  -1   7   9     1984.13     1825.06    128.19 o 
   0   7   9     3663.90     3606.57    132.05 o 
   1   7   9     1118.91     1138.21     99.83 o 
   2   7   9     2383.93     2544.59    143.04 o 
   3   7   9     4871.29     4938.69    237.48 o 
   4   7   9     1849.39     1842.43    228.79 o 
   5   7   9      289.80      318.26     73.98 o 
   6   7   9      297.92      279.05     56.84 o 
  -6   8   9       72.56      -22.08     64.26 o 
  -5   8   9       23.84       64.25     58.03 o 
  -4   8   9       30.12        3.38     24.68 o 
  -3   8   9       32.67       -0.62     72.36 o 
  -2   8   9        3.86       17.71     25.91 o 
  -1   8   9        8.14        4.73     21.14 o 
   0   8   9        1.35       20.42     18.96 o 
   1   8   9      296.17      261.15     46.73 o 
   2   8   9        0.87      -19.63     19.63 o 
   3   8   9      333.62      418.99     82.69 o 
   4   8   9        7.20      -51.54     62.06 o 
   5   8   9        2.86       36.86     42.92 o 
   6   8   9       24.98      -36.83     36.83 o 
  -6   9   9      388.03      213.57     88.39 o 
  -5   9   9      438.16      570.95     92.84 o 
  -4   9   9     1074.00      995.56    132.79 o 
  -3   9   9     1234.87     1223.05    145.93 o 
  -2   9   9      781.17      695.16    189.51 o 
  -1   9   9      941.69      829.87     98.15 o 
   0   9   9     1432.10     1484.89    106.96 o 
   1   9   9     1416.67     1631.00    127.19 o 
   2   9   9     1431.51     1418.50    158.16 o 
   3   9   9     2363.76     2384.83    205.73 o 
   4   9   9     1067.04     1053.82    145.24 o 
   5   9   9      198.44      289.60     77.10 o 
  -5  10   9        6.57       18.53     40.34 o 
  -4  10   9       86.90       60.63     86.90 o 
  -3  10   9       96.24       31.89     51.38 o 
  -2  10   9       39.83       24.15     33.22 o 
  -1  10   9        1.41        8.13     48.09 o 
   0  10   9       13.01       16.14     21.38 o 
   1  10   9        7.45      -41.33     41.33 o 
   2  10   9       14.72       20.67     32.22 o 
   3  10   9        3.79      -40.13    127.73 o 
   4  10   9       11.89      -43.13     43.13 o 
   5  10   9       21.28       84.36     96.17 o 
  -4  11   9      487.43      617.38    102.42 o 
  -3  11   9      755.61      865.68    119.74 o 
  -2  11   9      636.25      767.45    172.39 o 
  -1  11   9      567.71      586.44     84.60 o 
   0  11   9      961.50     1118.60    120.93 o 
   1  11   9      770.41      787.12     92.36 o 
   2  11   9      754.31      989.91    137.53 o 
   3  11   9      832.99      777.88    119.33 o 
   4  11   9      406.29      545.25    188.70 o 
  -3  12   9      119.45       93.94     37.86 o 
  -2  12   9       64.58      115.28     41.27 o 
  -1  12   9        0.27       -6.40     30.27 o 
   0  12   9        2.64       39.62     29.29 o 
   1  12   9        0.01        1.52     35.92 o 
   2  12   9       18.38       38.46     57.50 o 
   3  12   9       67.50      113.55     54.35 o 
  -2  13   9      448.81      567.89     87.52 o 
  -1  13   9      455.43      520.21     81.71 o 
   0  13   9      297.74      191.84     84.95 o 
   1  13   9      418.83      592.57     83.21 o 
   2  13   9      519.09      492.76     84.76 o 
  -7   0  10      114.19      161.27     77.35 o 
  -6   0  10      412.59      689.33    191.49 o 
  -5   0  10      629.44      788.61    132.05 o 
  -4   0  10     2191.77     2467.81    225.46 o 
  -3   0  10     6542.00     6976.57    328.49 o 
  -2   0  10     8440.08     8216.81    346.26 o 
  -1   0  10    10818.95    10294.20    228.47 o 
   0   0  10     6057.62     6188.25    201.47 o 
   1   0  10     4604.67     4391.84    158.72 o 
   2   0  10     4756.75     4376.58    165.65 o 
   3   0  10     1927.82     1869.01    125.36 o 
   4   0  10     1165.18     1045.49    178.05 o 
   5   0  10     1418.17     1298.41    209.82 o 
   6   0  10     1181.99     1283.05    221.78 o 
   7   0  10      253.75      239.47     94.05 o 
  -7   1  10        0.96      -14.33     41.34 o 
  -6   1  10       13.41       42.38     36.49 o 
  -5   1  10       21.74        4.29     27.53 o 
  -4   1  10       11.67      -17.88     25.07 o 
  -3   1  10      514.88      473.99     74.17 o 
  -2   1  10        0.19       12.74     10.98 o 
  -1   1  10      226.45      261.18     26.73 o 
   0   1  10      119.89      117.04     19.56 o 
   1   1  10      209.76      191.97     28.90 o 
   2   1  10       26.76       45.31     25.92 o 
   3   1  10       14.95       14.87     16.58 o 
   4   1  10        5.10       21.50     26.73 o 
   5   1  10       36.90       74.27     33.24 o 
   6   1  10        4.89       15.15     29.96 o 
   7   1  10       22.69      -31.06     35.80 o 
  -7   2  10      150.66       42.74     46.33 o 
  -6   2  10      435.79      431.51    104.34 o 
  -5   2  10     1049.23     1031.80    112.02 o 
  -4   2  10     1271.76     1157.12    119.43 o 
  -3   2  10     4537.89     4551.72    192.43 o 
  -2   2  10    12013.60    12260.15    216.54 o 
  -1   2  10     5555.62     5527.11    110.15 o 
   0   2  10     3041.01     2970.36    100.14 o 
   1   2  10     6013.05     5920.02    152.94 o 
   2   2  10     5338.19     5364.31    155.08 o 
   3   2  10     2073.65     1968.51    104.43 o 
   4   2  10     1263.74     1407.49    150.27 o 
   5   2  10     2194.32     2429.43    198.44 o 
   6   2  10      838.88      911.54    127.29 o 
   7   2  10       81.89        2.87     54.06 o 
  -7   3  10        7.87       68.45     51.34 o 
  -6   3  10       83.61       95.31     50.99 o 
  -5   3  10       17.35       38.73     23.98 o 
  -4   3  10      206.74      202.12     49.22 o 
  -3   3  10      475.68      423.89     49.21 o 
  -2   3  10      235.43      195.31     28.44 o 
  -1   3  10     1779.09     1818.82     73.87 o 
   0   3  10      507.54      501.05     51.06 o 
   1   3  10      290.18      259.35     39.83 o 
   2   3  10      195.03      170.56     35.17 o 
   3   3  10      107.87       42.05     22.62 o 
   4   3  10      202.16      115.30     61.04 o 
   5   3  10       25.44        1.72     62.98 o 
   6   3  10       18.25       25.74     31.51 o 
   7   3  10       28.80       46.48     40.59 o 
  -7   4  10      156.32      260.66     65.35 o 
  -6   4  10      293.05      310.33     60.27 o 
  -5   4  10     1086.38     1138.84    133.38 o 
  -4   4  10     1415.51     1493.90    114.91 o 
  -3   4  10     2637.84     2493.60    116.54 o 
  -2   4  10     3622.51     3715.73    135.97 o 
  -1   4  10     4912.51     4759.72    186.81 o 
   0   4  10     7076.37     6994.02    172.59 o 
   1   4  10     3737.29     3736.37    131.01 o 
   2   4  10     2562.25     2581.44    121.59 o 
   3   4  10     2806.70     2816.75    183.72 o 
   4   4  10     2400.90     2366.51    186.42 o 
   5   4  10     1514.57     1378.55    251.54 o 
   6   4  10      371.76      393.61     80.14 o 
   7   4  10      124.68      196.03     52.54 o 
  -7   5  10        4.10       40.64     43.35 o 
  -6   5  10        6.01      -14.75     30.82 o 
  -5   5  10       79.59       11.08     26.75 o 
  -4   5  10       11.47       -2.20     18.18 o 
  -3   5  10      132.73      155.77     35.74 o 
  -2   5  10        7.64       -1.28     16.43 o 
  -1   5  10      431.88      485.09     61.42 o 
   0   5  10       65.70       66.52     22.21 o 
   1   5  10        0.14       24.58     20.53 o 
   2   5  10       93.46       93.21     25.87 o 
   3   5  10       36.19       48.24     34.95 o 
   4   5  10      126.20      130.26     52.30 o 
   5   5  10      162.72      144.24     50.51 o 
   6   5  10        6.93        3.47     32.87 o 
  -7   6  10      149.23      163.85     68.25 o 
  -6   6  10      308.47      206.40     49.70 o 
  -5   6  10      731.09      693.07     94.34 o 
  -4   6  10     1230.62     1175.94    115.28 o 
  -3   6  10     1650.99     1774.13    154.37 o 
  -2   6  10     1007.86      950.16     93.94 o 
  -1   6  10     1673.20     1636.36    117.20 o 
   0   6  10     7098.42     7061.06    194.80 o 
   1   6  10     5303.83     5142.67    174.85 o 
   2   6  10     1381.01     1415.65    109.46 o 
   3   6  10     1893.59     2043.47    173.11 o 
   4   6  10     2163.48     1937.76    183.95 o 
   5   6  10      925.51      936.98    132.04 o 
   6   6  10      245.37      192.79     61.45 o 
  -6   7  10        9.24      -31.75     40.30 o 
  -5   7  10        0.63      -31.80     31.80 o 
  -4   7  10       76.94       65.20     31.57 o 
  -3   7  10        1.95       32.23     24.38 o 
  -2   7  10      152.75      177.87     56.69 o 
  -1   7  10      329.92      409.90     59.25 o 
   0   7  10       73.96       35.71     22.29 o 
   1   7  10       64.50       47.84     24.97 o 
   2   7  10      243.79      306.67     53.35 o 
   3   7  10       18.96       53.88     26.45 o 
   4   7  10      280.13      283.46     69.61 o 
   5   7  10        1.11      -12.33     31.82 o 
   6   7  10        1.94      -25.26     35.19 o 
  -6   8  10      258.95      260.28     98.72 o 
  -5   8  10      368.68      364.46     76.42 o 
  -4   8  10      827.08      885.64     96.76 o 
  -3   8  10     1443.68     1398.57    153.69 o 
  -2   8  10      831.06      801.15    119.26 o 
  -1   8  10      366.03      307.96     53.37 o 
   0   8  10     1840.85     1837.55    126.66 o 
   1   8  10     4513.05     4692.44    180.44 o 
   2   8  10     2522.60     2671.49    156.53 o 
   3   8  10     1000.78     1000.76    128.04 o 
   4   8  10      985.41     1061.10    140.97 o 
   5   8  10      555.69      432.37     94.21 o 
  -5   9  10       12.63       56.75     53.71 o 
  -4   9  10        5.85       46.20     37.72 o 
  -3   9  10       94.24      169.62     35.81 o 
  -2   9  10       14.99       31.27     27.55 o 
  -1   9  10       13.14        7.84     31.19 o 
   0   9  10        7.96       20.02     51.31 o 
   1   9  10        0.01      -22.38     22.38 o 
   2   9  10       52.41       20.08     35.15 o 
   3   9  10       28.64      113.36     47.70 o 
   4   9  10        0.78      -25.64     35.05 o 
   5   9  10        1.50       80.73     39.43 o 
  -5  10  10      257.57      317.03    114.22 o 
  -4  10  10      410.37      543.23     92.01 o 
  -3  10  10      653.09      837.07    123.58 o 
  -2  10  10      715.54      741.25     94.35 o 
  -1  10  10      688.48      719.84     94.23 o 
   0  10  10      854.58      838.63    103.49 o 
   1  10  10     1553.62     1686.88    137.04 o 
   2  10  10     1215.09     1359.50    215.59 o 
   3  10  10      729.60      832.19    185.26 o 
   4  10  10      588.93      818.77    124.31 o 
  -4  11  10       36.03       58.79     39.51 o 
  -3  11  10       41.19       -0.14     46.95 o 
  -2  11  10       16.34       49.93     37.70 o 
  -1  11  10        1.27      -23.17     27.05 o 
   0  11  10       25.34        7.94     37.17 o 
   1  11  10       13.04       36.68     28.03 o 
   2  11  10        0.07      -28.82     31.68 o 
   3  11  10        9.04      -33.49     34.80 o 
   4  11  10       13.77       78.70     41.98 o 
  -3  12  10      320.79      418.75    115.24 o 
  -2  12  10      458.79      560.70     87.88 o 
  -1  12  10      449.56      509.81     76.37 o 
   0  12  10      660.57      904.07    110.33 o 
   1  12  10      581.53      436.27    131.69 o 
   2  12  10      324.69      475.93     93.82 o 
   3  12  10      359.71      373.71     75.30 o 
  -2  13  10        6.06      -39.97     39.97 o 
  -1  13  10        2.27       46.37     36.24 o 
   0  13  10        2.13        1.21     39.69 o 
   1  13  10        3.81      -49.32     56.68 o 
  -7   1  11       44.57       54.40     59.05 o 
  -6   1  11      462.36      407.17     88.54 o 
  -5   1  11     2369.59     2474.75    139.12 o 
  -4   1  11     1632.24     1724.00    146.62 o 
  -3   1  11     1623.41     1703.55    317.24 o 
  -2   1  11     6975.18     7203.45    243.51 o 
  -1   1  11     8705.95     8734.72    140.59 o 
   0   1  11     2968.06     2939.54     90.09 o 
   1   1  11     2598.07     2656.00     92.06 o 
   2   1  11     4320.70     4304.85    123.90 o 
   3   1  11     2471.47     2398.87    117.02 o 
   4   1  11     1418.57     1288.72    189.37 o 
   5   1  11     1094.46     1063.24    161.31 o 
   6   1  11      871.18      825.55    161.95 o 
   7   1  11      431.78      434.72     91.55 o 
  -7   2  11       10.14        5.91     86.83 o 
  -6   2  11        9.60       35.65     37.28 o 
  -5   2  11       62.77       37.55     45.18 o 
  -4   2  11        1.54      -23.74     23.74 o 
  -3   2  11       46.70        6.27     26.59 o 
  -2   2  11        9.83       48.81     26.29 o 
  -1   2  11      286.04      255.90     38.69 o 
   0   2  11      262.08      246.77     31.62 o 
   1   2  11       38.69       20.34     16.81 o 
   2   2  11       35.80        5.31     16.73 o 
   3   2  11       88.35       64.03     24.50 o 
   4   2  11        5.80       25.70     62.03 o 
   5   2  11      391.46      427.17    130.85 o 
   6   2  11        3.93      -31.71     32.21 o 
   7   2  11       38.00       35.51    113.33 o 
  -7   3  11      172.58      237.73    146.41 o 
  -6   3  11      305.91      395.73     96.86 o 
  -5   3  11      981.31      939.79    112.92 o 
  -4   3  11     2432.10     2506.80    171.92 o 
  -3   3  11     2203.18     2265.94    160.27 o 
  -2   3  11     4071.26     4090.20    139.58 o 
  -1   3  11     5621.32     6028.92    170.92 o 
   0   3  11     3383.57     3564.74    118.18 o 
   1   3  11     3286.01     3241.43    121.75 o 
   2   3  11     3216.47     3162.23    126.43 o 
   3   3  11     2999.80     2982.28    134.61 o 
   4   3  11     1306.02     1268.67    141.80 o 
   5   3  11      744.24      780.56    117.27 o 
   6   3  11     1013.04     1415.11    207.24 o 
  -7   4  11       25.34       93.07     47.28 o 
  -6   4  11        0.67      -26.47     29.21 o 
  -5   4  11       10.48        1.44     27.04 o 
  -4   4  11        4.73      -23.70     24.21 o 
  -3   4  11       36.68       22.97     27.73 o 
  -2   4  11        9.48        0.65     14.63 o 
  -1   4  11     1061.54     1117.00    201.47 o 
   0   4  11      759.13      751.52     69.67 o 
   1   4  11       51.85       84.17     23.71 o 
   2   4  11       25.52       14.84     19.59 o 
   3   4  11       20.16      -30.36     66.77 o 
   4   4  11      479.88      538.55     92.49 o 
   5   4  11      307.06      301.11     62.40 o 
   6   4  11       40.73      -13.65     33.23 o 
  -7   5  11      259.40      160.48     60.33 o 
  -6   5  11      263.36      258.94     49.15 o 
  -5   5  11      596.77      694.67     93.72 o 
  -4   5  11      902.85      822.22     89.88 o 
  -3   5  11     1129.08     1162.64    130.77 o 
  -2   5  11     3065.64     3157.88    138.42 o 
  -1   5  11     3764.87     3737.44    179.80 o 
   0   5  11     4192.03     4402.98    148.62 o 
   1   5  11     3601.18     3582.85    138.74 o 
   2   5  11     2400.88     2402.27    131.45 o 
   3   5  11     2631.56     2872.12    194.81 o 
   4   5  11     1715.79     1572.20    163.95 o 
   5   5  11      544.06      680.46    110.87 o 
   6   5  11      249.47      239.17     64.67 o 
  -6   6  11        1.07       20.30     30.97 o 
  -5   6  11        1.39       25.28     32.24 o 
  -4   6  11       44.81       36.04     26.35 o 
  -3   6  11       86.06      119.07     32.55 o 
  -2   6  11      238.54      245.42     48.02 o 
  -1   6  11        0.56       -9.66     46.95 o 
   0   6  11     1304.68     1272.77     96.18 o 
   1   6  11      120.01       91.81     45.21 o 
   2   6  11      134.33      180.69     34.55 o 
   3   6  11       60.10       24.26     32.75 o 
   4   6  11      106.89       83.94     43.27 o 
   5   6  11       49.62       43.61     40.33 o 
   6   6  11        3.67      -27.99     40.34 o 
  -6   7  11      190.51      219.64     54.68 o 
  -5   7  11      267.40      190.75     87.22 o 
  -4   7  11      852.95      742.46    115.67 o 
  -3   7  11      664.45      602.80     94.20 o 
  -2   7  11     1069.31     1021.80    101.19 o 
  -1   7  11     3418.14     3223.68    209.32 o 
   0   7  11     2851.07     3050.36    202.13 o 
   1   7  11     1654.77     1757.80    125.45 o 
   2   7  11     1904.71     2040.11    136.55 o 
   3   7  11     2581.31     2948.78    214.07 o 
   4   7  11     1279.49     1297.03    186.57 o 
   5   7  11      224.03      339.30     69.71 o 
  -6   8  11       23.95       31.21     59.09 o 
  -5   8  11        5.32      -36.20     36.20 o 
  -4   8  11        1.94       29.43     69.67 o 
  -3   8  11       86.13       76.28     36.71 o 
  -2   8  11        9.42      -31.61     35.79 o 
  -1   8  11      147.88       95.47     26.48 o 
   0   8  11      100.29      160.91     50.98 o 
   1   8  11      119.59       68.88     27.77 o 
   2   8  11       73.80       35.76     27.21 o 
   3   8  11       19.97       72.25     43.91 o 
   4   8  11        8.32      -37.77     51.09 o 
   5   8  11        0.52      -33.72     33.72 o 
  -5   9  11      202.88      353.33     91.08 o 
  -4   9  11      392.71      517.58     86.28 o 
  -3   9  11      735.65      897.78    123.55 o 
  -2   9  11      603.91      585.81     85.79 o 
  -1   9  11     1051.45      952.37    108.68 o 
   0   9  11     1824.63     1801.60    177.94 o 
   1   9  11     1274.99     1397.28    119.96 o 
   2   9  11     1454.54     1619.70    170.54 o 
   3   9  11     1139.84     1275.46    154.07 o 
   4   9  11      447.21      407.37     87.18 o 
   5   9  11      200.77      188.82     56.08 o 
  -5  10  11       17.34      -43.38     62.56 o 
  -4  10  11        3.16      -34.72     34.72 o 
  -3  10  11       13.13       70.77     58.95 o 
  -2  10  11       49.12      107.62     38.90 o 
  -1  10  11        3.99      -18.31     55.84 o 
   0  10  11       24.05      -13.62     44.30 o 
   1  10  11       14.96       32.19     30.72 o 
   2  10  11        0.05       12.73     32.23 o 
   3  10  11        0.90      -31.53     31.53 o 
   4  10  11        0.99      -17.52     39.06 o 
  -4  11  11      267.60      299.06     54.96 o 
  -3  11  11      251.62      168.42     72.96 o 
  -2  11  11      339.89      472.21     71.64 o 
  -1  11  11      708.99      792.99    104.32 o 
   0  11  11      650.71      636.65    104.10 o 
   1  11  11      743.74      839.64    116.30 o 
   2  11  11      861.31     1037.07    224.65 o 
   3  11  11      421.72      469.29    163.04 o 
  -3  12  11       17.13      -64.22     64.22 o 
  -2  12  11        5.93       64.13     73.52 o 
  -1  12  11       20.47       41.54     44.87 o 
   0  12  11        2.00       99.74     41.08 o 
   1  12  11        9.34       47.27     48.55 o 
   2  12  11       14.44       -8.44     79.47 o 
   0  13  11      256.15      208.19     91.57 o 
  -7   0  12      326.12      206.28     75.08 o 
  -6   0  12      174.10      243.08    104.95 o 
  -5   0  12      915.00      966.92    131.93 o 
  -4   0  12     2071.14     2490.31    249.87 o 
  -3   0  12     1962.05     2214.61    237.49 o 
  -2   0  12     5366.21     5251.52    305.99 o 
  -1   0  12     5967.85     5964.77    200.27 o 
   0   0  12     1150.19     1034.81    174.93 o 
   1   0  12      544.28      493.26     70.05 o 
   2   0  12     4851.93     4624.79    358.46 o 
   3   0  12     4553.74     4578.26    194.19 o 
   4   0  12     1104.48     1015.91    173.52 o 
   5   0  12     1445.04     1571.42    235.51 o 
   6   0  12      731.37      697.75    165.38 o 
  -7   1  12       18.40       24.67     43.86 o 
  -6   1  12        8.24      -41.16     64.22 o 
  -5   1  12       62.74       48.89     23.84 o 
  -4   1  12       12.84      -26.86     26.86 o 
  -3   1  12        3.91       25.27     20.83 o 
  -2   1  12       37.27        4.38     40.48 o 
  -1   1  12       88.55       44.00     20.67 o 
   0   1  12      443.55      467.42     44.81 o 
   1   1  12      274.91      247.09     34.30 o 
   2   1  12      168.81      143.25     27.49 o 
   3   1  12        7.26      -16.32     19.22 o 
   4   1  12        4.15       12.69     24.48 o 
   5   1  12       27.57       82.39     37.08 o 
   6   1  12        0.21       17.73     93.87 o 
  -7   2  12      216.49      190.04     67.31 o 
  -6   2  12      351.75      291.04    133.99 o 
  -5   2  12      555.48      668.55     92.57 o 
  -4   2  12     1370.74     1429.37    142.47 o 
  -3   2  12     3076.15     3180.25    182.45 o 
  -2   2  12     4497.62     4488.44    200.30 o 
  -1   2  12     4538.67     4794.46    146.68 o 
   0   2  12     1942.85     1879.24     81.26 o 
   1   2  12     2629.35     2610.17    108.76 o 
   2   2  12     3223.44     3244.59    129.24 o 
   3   2  12     1129.28     1015.35     90.03 o 
   4   2  12     2076.60     1855.55    170.15 o 
   5   2  12     2061.76     2204.30    198.52 o 
   6   2  12      338.31      297.28     74.80 o 
  -7   3  12        0.10        5.22     48.79 o 
  -6   3  12       58.86       92.13     43.78 o 
  -5   3  12        4.40       -1.63     26.76 o 
  -4   3  12      140.61      124.99     42.92 o 
  -3   3  12       12.20      -20.93     26.08 o 
  -2   3  12       12.48       -0.12     23.32 o 
  -1   3  12      991.54     1061.29     87.78 o 
   0   3  12      212.44      159.04     27.48 o 
   1   3  12       29.80       65.31     26.57 o 
   2   3  12      519.53      505.67     64.19 o 
   3   3  12      393.48      345.58     55.31 o 
   4   3  12       17.83       19.67     28.13 o 
   5   3  12        0.12        3.97     27.51 o 
   6   3  12        0.43       29.23     35.27 o 
  -7   4  12      129.99      165.67     56.51 o 
  -6   4  12      216.83      302.43     60.05 o 
  -5   4  12      463.91      526.21     83.11 o 
  -4   4  12     1702.74     1470.56    145.73 o 
  -3   4  12     1895.64     1733.11    156.30 o 
  -2   4  12     1760.83     1705.57    111.57 o 
  -1   4  12     3336.83     3190.50    243.43 o 
   0   4  12     4325.42     4452.44    142.76 o 
   1   4  12     4032.57     4077.78    145.23 o 
   2   4  12     1776.17     1816.63    116.50 o 
   3   4  12     1107.73     1065.21    124.97 o 
   4   4  12     1755.00     1400.40    154.83 o 
   5   4  12     1132.08     1207.01    153.24 o 
   6   4  12      283.61      374.24     85.06 o 
  -6   5  12        0.28      -30.42     30.42 o 
  -5   5  12        3.22      -27.75     27.75 o 
  -4   5  12        8.03      -33.46     78.90 o 
  -3   5  12       65.13       20.00     29.11 o 
  -2   5  12      266.31      237.98     42.13 o 
  -1   5  12      277.19      296.23     59.12 o 
   0   5  12      223.55      251.94     87.54 o 
   1   5  12       97.71      127.98     32.95 o 
   2   5  12      356.42      329.38     50.77 o 
   3   5  12       17.93       12.93     27.92 o 
   4   5  12       26.63       43.66     58.06 o 
   5   5  12       23.59      118.31     41.06 o 
   6   5  12        9.15       26.76     43.49 o 
  -6   6  12      200.97      393.36     61.27 o 
  -5   6  12      131.82      178.87     39.91 o 
  -4   6  12     1132.38     1233.67    155.03 o 
  -3   6  12     2195.86     2121.05    185.95 o 
  -2   6  12      797.54      846.83     88.19 o 
  -1   6  12     1263.22     1122.47    125.41 o 
   0   6  12     3779.47     4022.34    201.16 o 
   1   6  12     4140.31     4208.74    167.77 o 
   2   6  12     1948.62     2004.82    133.07 o 
   3   6  12     1082.87     1243.79    141.75 o 
   4   6  12     1078.70     1140.98    145.27 o 
   5   6  12      376.67      450.50    178.26 o 
   6   6  12      117.63      130.27     52.71 o 
  -6   7  12        0.84       79.70     67.55 o 
  -5   7  12       23.55      -43.65     77.52 o 
  -4   7  12        7.14       48.61     33.47 o 
  -3   7  12       53.85       28.45     63.55 o 
  -2   7  12      293.28      234.71     43.64 o 
  -1   7  12      335.24      236.43     60.17 o 
   0   7  12       44.91       65.03     33.95 o 
   1   7  12        0.02      -34.37     34.37 o 
   2   7  12       30.78       30.38     22.67 o 
   3   7  12      104.03       66.02     65.88 o 
   4   7  12        0.84      -25.41     50.60 o 
   5   7  12        0.82        1.81     42.81 o 
  -5   8  12       54.43       94.05     38.54 o 
  -4   8  12      232.51      241.59    126.42 o 
  -3   8  12     1778.00     2182.48    175.69 o 
  -2   8  12     1200.55     1358.12    128.53 o 
  -1   8  12      399.81      586.93    111.81 o 
   0   8  12     2185.03     2528.01    199.72 o 
   1   8  12     3295.97     3302.03    164.85 o 
   2   8  12     1175.59     1159.11    140.81 o 
   3   8  12      581.69      673.81    111.81 o 
   4   8  12      501.77      653.19    107.90 o 
   5   8  12      230.67      235.31     61.60 o 
  -5   9  12        1.31      157.24     67.02 o 
  -4   9  12        1.04      110.32     71.76 o 
  -3   9  12        5.66       72.34     37.86 o 
  -2   9  12        9.43       41.12     26.66 o 
  -1   9  12        2.30       18.84     61.95 o 
   0   9  12       22.72       13.04     61.25 o 
   1   9  12       16.56       -7.32     41.29 o 
   2   9  12        3.19      -29.17     29.17 o 
   3   9  12        5.27       23.74     32.50 o 
   4   9  12        4.56      -35.92     35.92 o 
  -4  10  12      134.87      160.64     79.19 o 
  -3  10  12      377.98      433.53    108.06 o 
  -2  10  12      570.11      669.10     88.87 o 
  -1  10  12      549.77      656.42     95.73 o 
   0  10  12     1251.00     1487.38    171.22 o 
   1  10  12     1244.60     1136.98    153.53 o 
   2  10  12      579.52      446.48     87.36 o 
   3  10  12      410.61      472.74    141.50 o 
   4  10  12      262.44      208.38     55.05 o 
  -3  11  12        1.44        9.35     67.24 o 
  -2  11  12       15.23       96.29     35.24 o 
  -1  11  12        0.23      -30.41     59.19 o 
   0  11  12       31.49      -55.32     74.13 o 
   1  11  12       12.75       24.33     81.66 o 
   2  11  12       54.03       65.39     38.53 o 
   3  11  12        1.43       28.83     47.27 o 
  -2  12  12      156.12      388.08     85.47 o 
  -1  12  12      339.56      404.44     67.10 o 
   0  12  12      592.43      695.48    108.08 o 
   1  12  12      413.75      633.49    129.85 o 
  -7   1  13       28.59       21.93     53.08 o 
  -6   1  13      317.68      327.83     76.93 o 
  -5   1  13     1355.30     1389.72    114.49 o 
  -4   1  13     1826.89     1921.65    167.97 o 
  -3   1  13     1375.09     1447.43    142.69 o 
  -2   1  13     2341.08     2340.11    173.28 o 
  -1   1  13     3172.58     3272.10    174.18 o 
   0   1  13     1324.84     1167.14     70.78 o 
   1   1  13      801.65      792.98     64.97 o 
   2   1  13     3832.66     3519.26    118.78 o 
   3   1  13     5495.37     5298.40    152.65 o 
   4   1  13     1183.17     1245.59    141.04 o 
   5   1  13      488.67      506.24     83.87 o 
   6   1  13      678.56      789.02    118.67 o 
  -7   2  13       19.75       -1.01     44.58 o 
  -6   2  13        1.78        9.54     39.24 o 
  -5   2  13        3.58       30.79     27.93 o 
  -4   2  13       79.94       33.68     35.15 o 
  -3   2  13       45.18       70.63     38.73 o 
  -2   2  13        0.90      -14.10     23.82 o 
  -1   2  13      265.33      195.29     34.67 o 
   0   2  13      201.60      179.16     28.76 o 
   1   2  13     1163.49     1094.87     76.65 o 
   2   2  13      591.95      506.19     61.18 o 
   3   2  13      209.55      165.10     34.61 o 
   4   2  13       24.35      108.73     44.19 o 
   5   2  13       20.95       90.26     30.65 o 
   6   2  13        2.87       69.23     67.30 o 
  -7   3  13       75.62      185.69    201.36 o 
  -6   3  13      132.79       51.16     64.93 o 
  -5   3  13      745.22      612.46     89.03 o 
  -4   3  13     1609.53     1600.22    154.64 o 
  -3   3  13     1715.93     1736.71    158.09 o 
  -2   3  13     1588.30     1532.68    151.22 o 
  -1   3  13     3055.37     2975.67    130.41 o 
   0   3  13     2590.94     2830.17    133.01 o 
   1   3  13     1215.70     1420.00    114.26 o 
   2   3  13     3835.95     3726.21    145.79 o 
   3   3  13     3101.72     3110.90    144.48 o 
   4   3  13      615.01      618.82     96.88 o 
   5   3  13      558.69      668.38    104.03 o 
   6   3  13      453.20      339.68     71.37 o 
  -6   4  13        8.09       26.83     50.17 o 
  -5   4  13        0.46      -50.60     52.04 o 
  -4   4  13      198.33      196.54     82.02 o 
  -3   4  13      198.36      195.66     58.62 o 
  -2   4  13        0.61      -15.62     27.74 o 
  -1   4  13       71.06       65.33     21.21 o 
   0   4  13        8.64       -8.67     22.86 o 
   1   4  13      469.49      484.40     70.14 o 
   2   4  13       17.05       19.25     20.51 o 
   3   4  13        5.56       27.60     28.72 o 
   4   4  13        2.97       -3.27     62.17 o 
   5   4  13        0.15      -28.34     28.61 o 
   6   4  13        0.31       20.64     37.20 o 
  -6   5  13      377.54      335.41     56.02 o 
  -5   5  13      356.78      308.00     61.26 o 
  -4   5  13      474.66      487.78    118.00 o 
  -3   5  13     1740.81     1941.71    177.15 o 
  -2   5  13     2089.10     2177.95    186.78 o 
  -1   5  13     2137.25     2105.94    158.44 o 
   0   5  13     2246.77     2366.13    169.19 o 
   1   5  13     2185.79     2386.76    133.10 o 
   2   5  13     1944.83     1954.48    127.81 o 
   3   5  13     1296.51     1260.15    141.60 o 
   4   5  13      817.64      909.86    127.85 o 
   5   5  13      371.90      294.36     68.31 o 
  -6   6  13       23.69       55.81     38.69 o 
  -5   6  13       81.35      128.55     36.67 o 
  -4   6  13      346.33      336.21    119.24 o 
  -3   6  13      397.03      395.17     81.38 o 
  -2   6  13        0.49       41.45     68.47 o 
  -1   6  13        9.68       11.95     22.61 o 
   0   6  13        0.16      -22.99     22.99 o 
   1   6  13      133.31      101.99     27.40 o 
   2   6  13       72.32       48.23     28.29 o 
   3   6  13        4.24      -26.33     26.33 o 
   4   6  13        0.95       41.55     33.44 o 
   5   6  13        1.51       -8.38     39.11 o 
  -5   7  13      450.06      530.85     93.10 o 
  -4   7  13      225.23      144.01     86.97 o 
  -3   7  13      391.95      543.19    109.33 o 
  -2   7  13     1719.17     1833.64    141.52 o 
  -1   7  13     2622.24     2740.31    202.68 o 
   0   7  13     2521.78     2565.22    250.51 o 
   1   7  13     1423.57     1615.88    160.33 o 
   2   7  13      809.06      727.65     94.77 o 
   3   7  13      594.14      542.94     91.45 o 
   4   7  13      497.06      432.54     92.70 o 
   5   7  13      317.83      327.76     68.96 o 
  -5   8  13       23.32      -65.53     65.53 o 
  -4   8  13        2.53       21.80     33.85 o 
  -3   8  13      150.28       99.92     50.31 o 
  -2   8  13       16.45       -4.21     25.77 o 
  -1   8  13       39.50       33.14     49.57 o 
   0   8  13        6.26      -27.67     34.11 o 
   1   8  13       24.00       24.23     26.72 o 
   2   8  13        1.06      -16.97     28.14 o 
   3   8  13        3.16      -29.11     29.11 o 
   4   8  13        0.31       39.24     55.83 o 
  -4   9  13      214.32      206.85    112.45 o 
  -3   9  13      236.45      398.34    121.93 o 
  -2   9  13      757.75      803.22     98.37 o 
  -1   9  13     1448.15     1581.67    174.14 o 
   0   9  13     1376.51     1425.20    163.82 o 
   1   9  13     1200.75     1424.42    166.04 o 
   2   9  13      477.99      462.57     78.94 o 
   3   9  13      264.36      239.02     70.91 o 
   4   9  13      286.67      266.07    136.08 o 
  -4  10  13        2.42      -61.35     61.35 o 
  -3  10  13        1.86       96.24     58.52 o 
  -2  10  13       25.26       64.60     32.64 o 
  -1  10  13       11.26       33.21     37.84 o 
   0  10  13        3.75      132.78     36.83 o 
   1  10  13       32.94      118.65     41.62 o 
   2  10  13        5.10       31.07     50.03 o 
   3  10  13        7.96       11.60     37.64 o 
  -3  11  13      153.69      294.01     85.76 o 
  -2  11  13      591.63      879.71    112.54 o 
  -1  11  13      485.68      566.29    103.75 o 
   0  11  13      340.04      453.04    113.86 o 
   1  11  13      506.83      736.74    167.29 o 
   2  11  13      488.15      428.27    104.52 o 
  -1  12  13        0.96      -18.55     93.91 o 
   0  12  13       34.65       37.91     61.71 o 
  -6   0  14      300.64      255.96     66.38 o 
  -5   0  14      832.17      858.10    165.38 o 
  -4   0  14     1044.39     1016.19    176.91 o 
  -3   0  14      580.48      685.29    150.73 o 
  -2   0  14     1272.09     1226.16    193.33 o 
  -1   0  14     3312.63     3317.99    284.76 o 
   0   0  14     1383.89     1494.76    113.50 o 
   1   0  14     1858.93     1764.51    273.51 o 
   2   0  14     4191.62     3951.40    184.36 o 
   3   0  14     2493.10     2293.50    171.93 o 
   4   0  14     1215.86     1005.93    183.99 o 
   5   0  14      536.71      525.86    120.80 o 
   6   0  14      283.80      297.64    103.88 o 
  -6   1  14        0.06        5.16     45.09 o 
  -5   1  14        1.00       72.44     34.50 o 
  -4   1  14       77.01       93.84     57.82 o 
  -3   1  14        0.09        9.55     35.38 o 
  -2   1  14       36.54       71.32     37.08 o 
  -1   1  14        5.42       -5.22     23.92 o 
   0   1  14        0.14        8.88     16.06 o 
   1   1  14        3.13       -7.93     17.13 o 
   2   1  14       16.60       -5.62     14.95 o 
   3   1  14       22.52       16.93     16.99 o 
   4   1  14        0.66        8.04     52.37 o 
   5   1  14        0.21       -6.15     28.33 o 
   6   1  14        1.41      -43.10     43.10 o 
  -6   2  14      263.26      230.58    104.17 o 
  -5   2  14      658.89      860.72    164.88 o 
  -4   2  14     1116.44     1259.12    144.03 o 
  -3   2  14      930.25      896.36    119.38 o 
  -2   2  14     1070.96     1036.34    128.30 o 
  -1   2  14      931.98     1046.76    126.81 o 
   0   2  14     3009.77     3055.23    136.45 o 
   1   2  14     4487.46     4291.81    134.31 o 
   2   2  14     1639.27     1558.18     97.47 o 
   3   2  14     1981.52     2065.56    112.92 o 
   4   2  14     1608.43     1585.02    126.31 o 
   5   2  14      351.04      386.59    129.36 o 
   6   2  14      212.71      234.18     50.89 o 
  -6   3  14        3.84       21.13     33.77 o 
  -5   3  14       17.05       98.40     44.14 o 
  -4   3  14      156.08       75.22     35.55 o 
  -3   3  14      179.41      181.87     51.74 o 
  -2   3  14       53.66       43.17     31.77 o 
  -1   3  14      523.65      421.07     80.97 o 
   0   3  14      153.31      141.27     29.92 o 
   1   3  14       20.83       48.13     26.95 o 
   2   3  14      536.66      464.01     62.11 o 
   3   3  14        3.14        5.23     56.79 o 
   4   3  14       32.08       -1.16     72.71 o 
   5   3  14        3.99       -4.13     30.25 o 
   6   3  14        9.29      -43.91     43.91 o 
  -6   4  14      112.53       50.53     45.83 o 
  -5   4  14      402.66      346.10     60.37 o 
  -4   4  14     1103.02     1035.17    132.72 o 
  -3   4  14     1815.45     1900.02    189.86 o 
  -2   4  14      930.21      952.43    125.61 o 
  -1   4  14      781.98      997.50     95.20 o 
   0   4  14     2847.70     2670.08    160.76 o 
   1   4  14     2987.25     2883.38    236.06 o 
   2   4  14     1562.85     1468.15    113.74 o 
   3   4  14      899.04     1070.74    129.70 o 
   4   4  14      772.46      861.44    127.79 o 
   5   4  14      533.92      585.79     94.04 o 
  -6   5  14       48.15       24.30     57.49 o 
  -5   5  14        0.97       13.89     31.54 o 
  -4   5  14       48.99       75.80     31.53 o 
  -3   5  14      247.67      131.24     96.49 o 
  -2   5  14       16.18        7.65     31.43 o 
  -1   5  14       13.16        0.36     23.70 o 
   0   5  14        8.90        9.68     24.02 o 
   1   5  14      137.51      128.55     37.96 o 
   2   5  14      105.01       34.30     62.46 o 
   3   5  14       14.71       43.66     30.34 o 
   4   5  14       23.27       94.07     32.11 o 
   5   5  14        0.18      -32.35     32.35 o 
  -6   6  14       50.96      162.21     55.30 o 
  -5   6  14       62.46       70.68     36.48 o 
  -4   6  14      636.90      682.76    117.82 o 
  -3   6  14     1899.68     2061.53    198.20 o 
  -2   6  14     1890.30     1983.39    199.26 o 
  -1   6  14      854.93     1028.51    120.65 o 
   0   6  14     1405.38     1444.05    147.89 o 
   1   6  14     1842.62     1871.62    205.08 o 
   2   6  14      756.22      788.71     86.63 o 
   3   6  14      519.90      450.31     81.79 o 
   4   6  14      475.74      468.18     81.29 o 
   5   6  14      331.75      418.78     79.48 o 
  -5   7  14       76.52      151.80     69.46 o 
  -4   7  14       36.64      -12.31     48.26 o 
  -3   7  14       26.38       10.78     38.41 o 
  -2   7  14      187.15      214.70     86.12 o 
  -1   7  14        0.25        9.85     28.78 o 
   0   7  14        0.39       31.83     28.51 o 
   1   7  14       10.40       36.85     46.92 o 
   2   7  14       19.39      -12.08     26.22 o 
   3   7  14       12.65       47.09     49.82 o 
   4   7  14        4.14       69.96     34.35 o 
  -5   8  14       14.38       60.72     70.69 o 
  -4   8  14      211.62      172.10    108.34 o 
  -3   8  14     1215.98     1520.47    182.69 o 
  -2   8  14     1060.50     1162.13    147.33 o 
  -1   8  14      853.59     1105.02    143.68 o 
   0   8  14     1233.04     1273.19    149.05 o 
   1   8  14      989.05      896.51    132.61 o 
   2   8  14      372.65      316.46    100.98 o 
   3   8  14      229.13      310.25     54.48 o 
   4   8  14      384.56      630.26    106.36 o 
  -4   9  14       12.39      -61.28     61.28 o 
  -3   9  14       34.88       -8.49     61.50 o 
  -2   9  14        8.41       86.90     84.56 o 
  -1   9  14        3.17       -9.49     35.24 o 
   0   9  14        2.07       52.29     29.72 o 
   1   9  14        2.22      -30.23     34.42 o 
   2   9  14       24.68       52.15     45.50 o 
   3   9  14        0.05        4.65     34.86 o 
  -3  10  14      365.52      505.13    126.67 o 
  -2  10  14      474.74      723.26    125.39 o 
  -1  10  14      640.77      764.59    113.82 o 
   0  10  14      652.01      689.81    106.27 o 
   1  10  14      463.11      531.70     82.12 o 
   2  10  14      225.58       65.10     59.87 o 
   3  10  14      215.96      111.46     42.07 o 
  -2  11  14       71.55      122.38    126.69 o 
  -1  11  14        4.40        9.36     38.65 o 
   0  11  14        0.35      -22.92     38.02 o 
   1  11  14       25.15      -18.89     52.93 o 
  -6   1  15      141.58      115.47     49.50 o 
  -5   1  15      480.69      452.88     84.76 o 
  -4   1  15      864.72      789.01    118.74 o 
  -3   1  15      366.65      363.88     85.52 o 
  -2   1  15      602.59      439.33     88.29 o 
  -1   1  15     3446.96     3862.45    216.87 o 
   0   1  15     2624.56     2406.72    180.35 o 
   1   1  15     1410.89     1359.91     87.86 o 
   2   1  15     3345.47     3320.90    125.62 o 
   3   1  15     1975.88     2043.54    113.89 o 
   4   1  15      423.18      426.84     80.77 o 
   5   1  15      284.88      303.55    137.57 o 
  -6   2  15        2.82      -31.79     38.18 o 
  -5   2  15        2.59      -48.47     48.47 o 
  -4   2  15       54.52       76.10     39.42 o 
  -3   2  15        7.16       38.04     50.31 o 
  -2   2  15      110.06       76.68     94.93 o 
  -1   2  15       29.85       11.66     27.78 o 
   0   2  15        0.39       18.97     18.82 o 
   1   2  15       95.27       69.16     21.03 o 
   2   2  15       23.51       26.90     21.16 o 
   3   2  15       32.15       27.98     19.06 o 
   4   2  15       99.20      131.03     47.23 o 
   5   2  15        1.95      -20.42     57.82 o 
  -6   3  15      137.38      185.29     41.11 o 
  -5   3  15      464.88      313.28    107.56 o 
  -4   3  15      772.47      720.98    179.14 o 
  -3   3  15      337.17      381.85     78.06 o 
  -2   3  15     1320.09     1375.86    182.93 o 
  -1   3  15     2877.77     2856.66    203.64 o 
   0   3  15      931.96      801.55     84.43 o 
   1   3  15     1208.20     1196.07    104.67 o 
   2   3  15     2528.44     2530.48    126.27 o 
   3   3  15     1606.60     1864.29    167.49 o 
   4   3  15      603.52      587.55     95.31 o 
   5   3  15      267.02      297.67     57.65 o 
  -6   4  15        0.46       -4.91     33.76 o 
  -5   4  15        2.93       21.84     38.09 o 
  -4   4  15       41.75       30.46     42.25 o 
  -3   4  15       42.58       46.17     38.27 o 
  -2   4  15       18.95      -21.55     36.16 o 
  -1   4  15       66.47      121.63     42.58 o 
   0   4  15       85.30       50.44     25.55 o 
   1   4  15        6.67       28.28     28.20 o 
   2   4  15      119.45      126.37     29.39 o 
   3   4  15        4.79       53.72     30.06 o 
   4   4  15      219.11      126.25     40.20 o 
   5   4  15       11.21       -6.02    117.86 o 
  -5   5  15      242.86      231.33     50.46 o 
  -4   5  15      343.75      388.10     77.14 o 
  -3   5  15      949.80      838.02    124.94 o 
  -2   5  15     1666.91     1755.64    184.27 o 
  -1   5  15     1030.53      765.60    121.01 o 
   0   5  15     1020.92      919.30    114.96 o 
   1   5  15     1380.07     1527.71    150.39 o 
   2   5  15     1013.05     1005.69     98.13 o 
   3   5  15      644.62      765.41    111.85 o 
   4   5  15      408.48      444.53     82.11 o 
   5   5  15      333.72      376.01    107.21 o 
  -5   6  15        0.40      -20.17     33.30 o 
  -4   6  15       20.19       16.59     75.83 o 
  -3   6  15       76.78      114.24     44.30 o 
  -2   6  15       22.85      -24.75     34.50 o 
  -1   6  15        6.20       -6.66     40.80 o 
   0   6  15       10.63      -21.41     69.63 o 
   1   6  15       31.34       65.70     31.79 o 
   2   6  15        5.69      -11.01     33.26 o 
   3   6  15       16.81       -6.07     34.34 o 
   4   6  15       26.77       40.64     36.53 o 
  -5   7  15      435.84      509.28    142.13 o 
  -4   7  15      312.70      419.78    133.53 o 
  -3   7  15      477.95      634.42    107.17 o 
  -2   7  15      916.24      958.24    202.67 o 
  -1   7  15      891.21      965.59    125.75 o 
   0   7  15      724.44      752.26    112.40 o 
   1   7  15      997.55     1138.78    135.20 o 
   2   7  15      497.29      468.68    112.59 o 
   3   7  15      213.64      253.51     54.74 o 
   4   7  15      382.45      397.66     67.69 o 
  -4   8  15       11.15      -10.69     57.18 o 
  -3   8  15        6.94       94.82     41.97 o 
  -2   8  15       60.67      148.04     64.75 o 
  -1   8  15        4.70       15.57     60.47 o 
   0   8  15        6.26        3.95     60.26 o 
   1   8  15        1.55      -35.70     35.70 o 
   2   8  15        4.78       -0.21     44.58 o 
   3   8  15        2.99       20.12     57.43 o 
  -3   9  15      338.38      470.72     99.85 o 
  -2   9  15      620.42      759.53    176.98 o 
  -1   9  15      546.54      606.70    103.85 o 
   0   9  15      504.36      483.46     86.47 o 
   1   9  15      354.92      336.18     69.88 o 
   2   9  15      262.32      500.03    122.50 o 
   3   9  15      241.83      378.10    105.72 o 
  -3  10  15       15.49       62.20     65.95 o 
  -2  10  15       18.45       54.84     67.79 o 
  -1  10  15        5.69       37.77     36.10 o 
   0  10  15        8.17       60.45     38.18 o 
   1  10  15       18.77       30.96     40.18 o 
   2  10  15        1.94      121.43     54.98 o 
   0  11  15      172.37      140.24     48.73 o 
  -6   0  16      105.54      145.64     64.33 o 
  -5   0  16      308.45      407.47    120.87 o 
  -4   0  16      627.80      685.79    154.84 o 
  -3   0  16      492.93      543.27    140.89 o 
  -2   0  16      563.28      415.39    114.50 o 
  -1   0  16     1460.12     1310.30    211.24 o 
   0   0  16     3630.66     4097.26    302.88 o 
   1   0  16     2757.08     2513.82    182.58 o 
   2   0  16     1288.22     1293.85    131.02 o 
   3   0  16     1040.89      919.00    110.62 o 
   4   0  16      375.39      355.39    104.31 o 
   5   0  16      178.29      286.25     81.03 o 
  -6   1  16        0.02      -69.92     69.92 o 
  -5   1  16        1.41      105.16     38.35 o 
  -4   1  16        0.02       25.04     32.67 o 
  -3   1  16       66.81       98.12     38.50 o 
  -2   1  16        0.16       22.61     63.80 o 
  -1   1  16      267.51      199.65     57.90 o 
   0   1  16       44.93       98.94     32.80 o 
   1   1  16       37.61       54.26     46.60 o 
   2   1  16       71.16       69.62     20.39 o 
   3   1  16       17.49       55.46     19.22 o 
   4   1  16        0.14       15.06     28.81 o 
   5   1  16        1.90      -18.62     35.22 o 
  -6   2  16      143.27      128.79     68.29 o 
  -5   2  16      142.56      162.47     46.46 o 
  -4   2  16      612.31      611.94    158.62 o 
  -3   2  16     1394.99     1168.48    147.75 o 
  -2   2  16      271.27      320.91     72.21 o 
  -1   2  16     1004.96     1062.83    195.03 o 
   0   2  16     3850.22     3868.22    223.33 o 
   1   2  16     1329.62     1295.72    108.33 o 
   2   2  16     1020.53     1162.99     90.93 o 
   3   2  16     1415.97     1389.35    116.19 o 
   4   2  16      415.72      385.79    129.61 o 
   5   2  16      173.90      111.91     43.08 o 
  -6   3  16        0.63      -15.94     36.35 o 
  -5   3  16       46.71       17.27     52.01 o 
  -4   3  16       88.81       72.78     45.29 o 
  -3   3  16      316.96      212.85     86.37 o 
  -2   3  16      291.54      166.09     52.25 o 
  -1   3  16      329.96      321.05     74.99 o 
   0   3  16        2.88       13.98     27.65 o 
   1   3  16       11.14      -30.16     30.16 o 
   2   3  16       53.74       30.70     23.80 o 
   3   3  16       50.86        5.46     47.53 o 
   4   3  16       25.61       44.17     43.50 o 
   5   3  16        3.59       17.66     39.53 o 
  -5   4  16       83.45      228.29     78.13 o 
  -4   4  16      646.84      690.98    109.83 o 
  -3   4  16      991.00      998.24    136.41 o 
  -2   4  16      639.13      629.57    180.88 o 
  -1   4  16      867.76      899.51    128.16 o 
   0   4  16     1226.45     1239.27    112.25 o 
   1   4  16     1527.03     1465.56    123.16 o 
   2   4  16      856.33      905.71     92.27 o 
   3   4  16      585.80      577.08     90.09 o 
   4   4  16      579.27      590.81     92.18 o 
   5   4  16      245.73      445.87     80.16 o 
  -5   5  16        5.51       16.74     42.81 o 
  -4   5  16       75.65        9.12     34.00 o 
  -3   5  16        5.91        2.50     35.43 o 
  -2   5  16       70.97       50.19     40.21 o 
  -1   5  16       54.25       71.48     52.54 o 
   0   5  16        1.85      -10.87     26.79 o 
   1   5  16       13.93       14.50     28.24 o 
   2   5  16        3.22       16.11     33.53 o 
   3   5  16       26.29       29.44     29.85 o 
   4   5  16       24.45       34.13     34.08 o 
  -5   6  16      105.50      159.90     72.07 o 
  -4   6  16      253.03      289.70    112.55 o 
  -3   6  16      827.75      749.54    180.31 o 
  -2   6  16      731.32      825.64    234.02 o 
  -1   6  16      456.73      504.45    154.48 o 
   0   6  16      675.58      682.00     96.99 o 
   1   6  16      906.52      963.54    129.82 o 
   2   6  16      723.57      829.42    109.92 o 
   3   6  16      309.53      279.87     64.97 o 
   4   6  16      286.15      302.41     60.26 o 
  -4   7  16        5.04      -51.16     73.03 o 
  -3   7  16       25.91      -22.31     40.68 o 
  -2   7  16        2.19       18.37     38.65 o 
  -1   7  16       13.84       55.48     57.32 o 
   0   7  16        9.73      -18.34     30.56 o 
   1   7  16        0.62      101.26     34.73 o 
   2   7  16       13.09      -42.11     42.11 o 
   3   7  16       21.34       23.18     35.55 o 
  -4   8  16      237.93      154.84     79.26 o 
  -3   8  16      454.74      435.73    158.02 o 
  -2   8  16      564.27      551.19    143.58 o 
  -1   8  16      392.06      339.68     63.70 o 
   0   8  16      295.09      257.43     56.44 o 
   1   8  16      430.99      655.30     92.82 o 
   2   8  16      346.07      291.20     90.08 o 
   3   8  16      250.48      151.51     76.00 o 
  -3   9  16       15.73      -16.50     49.20 o 
  -2   9  16       43.01      184.34     69.99 o 
  -1   9  16       17.29      -14.68     38.66 o 
   0   9  16       10.06      125.63     52.79 o 
   1   9  16        0.25       66.58     81.45 o 
   2   9  16        0.57       72.04     51.80 o 
  -1  10  16      284.72      435.67     64.54 o 
   0  10  16      274.86      418.48     65.58 o 
   1  10  16      174.37      233.67     65.18 o 
  -5   1  17      278.16      312.22     61.92 o 
  -4   1  17      461.96      532.31     88.06 o 
  -3   1  17      289.57      211.62     63.12 o 
  -2   1  17      817.92      806.13    183.71 o 
  -1   1  17     1674.76     1525.71    168.19 o 
   0   1  17     1967.36     2183.46    191.35 o 
   1   1  17     1596.33     1383.27    150.75 o 
   2   1  17      781.13      713.87     66.72 o 
   3   1  17      649.87      691.19     65.60 o 
   4   1  17      299.58      380.11     66.38 o 
   5   1  17      115.84      137.91     46.03 o 
  -5   2  17       14.54      112.63     38.00 o 
  -4   2  17        0.77       73.42     37.23 o 
  -3   2  17        8.63        5.62     60.50 o 
  -2   2  17        8.94      -19.90     31.06 o 
  -1   2  17       42.76       78.52     42.02 o 
   0   2  17       39.06       45.29     32.04 o 
   1   2  17       69.28       63.17     32.41 o 
   2   2  17        1.55       34.29     22.39 o 
   3   2  17        7.91      -22.78     22.78 o 
   4   2  17        1.10       64.72     30.82 o 
  -5   3  17      405.25      425.87    116.27 o 
  -4   3  17       73.16       87.61     79.86 o 
  -3   3  17      200.83      239.75     61.20 o 
  -2   3  17     1435.82     1556.48    260.91 o 
  -1   3  17     1637.43     1698.31    181.04 o 
   0   3  17     1174.00     1286.03    150.05 o 
   1   3  17      819.02      786.24     89.33 o 
   2   3  17      693.12      614.18     76.25 o 
   3   3  17      594.04      608.75     74.40 o 
   4   3  17      336.71      403.93     65.43 o 
  -5   4  17        7.73       22.86     65.18 o 
  -4   4  17       47.56       59.80     38.36 o 
  -3   4  17        0.17      -15.85     32.70 o 
  -2   4  17       39.36       24.42     37.47 o 
  -1   4  17       65.32      104.60     62.10 o 
   0   4  17      232.42      172.23     54.86 o 
   1   4  17      185.07      142.47     34.80 o 
   2   4  17        1.02        9.95     25.61 o 
   3   4  17        0.01       -2.89     26.63 o 
   4   4  17        6.94       24.56     53.14 o 
  -5   5  17      195.71      320.49    202.85 o 
  -4   5  17      152.56      122.79    108.48 o 
  -3   5  17      414.22      414.46     82.86 o 
  -2   5  17      568.93      479.15    137.75 o 
  -1   5  17      643.28      800.46    128.42 o 
   0   5  17      643.04      707.14    113.45 o 
   1   5  17      780.21      994.13    125.01 o 
   2   5  17      735.55      870.27    277.51 o 
   3   5  17      387.35      332.93     59.69 o 
   4   5  17      332.33      357.11     59.66 o 
  -4   6  17        1.12      -22.95     37.29 o 
  -3   6  17        0.39       26.56     37.41 o 
  -2   6  17       13.29       16.56     38.14 o 
  -1   6  17       17.44       42.87     37.69 o 
   0   6  17       15.58       27.04     57.78 o 
   1   6  17      109.06       87.71     99.60 o 
   2   6  17       12.42        2.97     47.98 o 
   3   6  17        0.18       27.60     48.97 o 
  -4   7  17      211.41      289.43     94.97 o 
  -3   7  17      363.10      220.30     69.38 o 
  -2   7  17      474.89      484.89     93.26 o 
  -1   7  17      179.71       41.75     55.55 o 
   0   7  17      261.79      400.21     68.43 o 
   1   7  17      527.27      589.79     95.95 o 
   2   7  17      515.04      753.72    158.66 o 
   3   7  17      388.10      609.36    120.09 o 
  -3   8  17       11.38      -30.07     46.48 o 
  -2   8  17        4.91       77.65     52.09 o 
  -1   8  17        0.18      140.68     74.59 o 
   0   8  17        5.28      -46.81     46.81 o 
   1   8  17        0.72      -79.20     83.36 o 
   2   8  17       39.39       43.59     54.49 o 
  -2   9  17      312.59      437.97    117.33 o 
  -1   9  17      249.84      430.96     96.52 o 
   0   9  17      135.68      242.22     51.81 o 
   1   9  17      243.98      371.42    110.82 o 
  -5   0  18       52.02      119.03     57.89 o 
  -4   0  18      483.55      424.81     99.28 o 
  -3   0  18      873.72     1132.96    229.71 o 
  -2   0  18      492.93      365.08    121.72 o 
  -1   0  18     1079.62      934.11    192.34 o 
   0   0  18     1751.30     1817.47    262.97 o 
   1   0  18      764.64      532.44    127.02 o 
   2   0  18      229.61      239.90     71.40 o 
   3   0  18      363.19      354.72     66.98 o 
   4   0  18      408.90      380.58     95.39 o 
  -5   1  18       47.63       30.02     52.72 o 
  -4   1  18       20.83       64.60     35.06 o 
  -3   1  18       47.54       -5.69    107.63 o 
  -2   1  18       33.99       21.86     34.23 o 
  -1   1  18        5.15       84.05     38.04 o 
   0   1  18        1.62       23.81     33.62 o 
   1   1  18       27.44       55.40     85.80 o 
   2   1  18        0.04        5.94     37.88 o 
   3   1  18        6.84      -20.10     20.10 o 
   4   1  18        0.54      -13.68     36.19 o 
  -5   2  18       10.71       73.72     40.05 o 
  -4   2  18      576.62      529.73    101.80 o 
  -3   2  18      619.89      583.98    105.97 o 
  -2   2  18      417.88      441.42     84.84 o 
  -1   2  18     1424.31     1556.22    179.12 o 
   0   2  18     1296.57     1264.13    155.40 o 
   1   2  18      639.07      767.47    110.45 o 
   2   2  18      425.76      257.83     78.84 o 
   3   2  18      341.12      405.06     64.10 o 
   4   2  18      253.93      226.42     68.39 o 
  -5   3  18       34.79      -51.38     61.99 o 
  -4   3  18        3.38       21.60     34.24 o 
  -3   3  18        1.15      -35.11     35.11 o 
  -2   3  18       37.38       21.79     35.11 o 
  -1   3  18        0.07       -3.53     78.23 o 
   0   3  18       12.04        5.95     34.07 o 
   1   3  18       94.01      115.99     42.93 o 
   2   3  18        0.02      -25.24     34.21 o 
   3   3  18        0.53       53.24     33.48 o 
   4   3  18        0.04       15.79     32.22 o 
  -4   4  18      209.63      374.33     73.24 o 
  -3   4  18      412.04      462.61     87.56 o 
  -2   4  18      513.98      521.10     93.66 o 
  -1   4  18      516.62      652.76    107.57 o 
   0   4  18      963.27     1030.55    143.07 o 
   1   4  18      701.25      817.07    130.47 o 
   2   4  18      411.16      393.38     57.34 o 
   3   4  18      393.65      403.87     73.93 o 
  -4   5  18        0.59      134.47    102.40 o 
  -3   5  18        0.59       -9.15     34.82 o 
  -2   5  18        0.18      -24.53     81.88 o 
  -1   5  18        0.50       29.75     57.36 o 
   0   5  18       31.88       35.26     37.64 o 
   1   5  18       84.79       82.72     31.98 o 
   2   5  18        5.29      -22.68     27.05 o 
   3   5  18       11.34      -15.64     47.63 o 
  -4   6  18      166.42      156.68     47.74 o 
  -3   6  18      234.14      329.82     89.69 o 
  -2   6  18      333.90      367.63     77.49 o 
  -1   6  18      297.54      342.59     67.98 o 
   0   6  18      293.65      530.42    140.51 o 
   1   6  18      619.62      680.74    100.14 o 
   2   6  18      568.49      478.87     94.26 o 
   3   6  18      266.63      387.23     98.93 o 
  -3   7  18        2.32      -22.29     42.68 o 
  -2   7  18        2.06      -56.27     99.32 o 
  -1   7  18        1.12      -44.92     44.92 o 
   0   7  18       20.24      -17.83     58.24 o 
   1   7  18       15.33      -24.64     34.39 o 
   2   7  18        2.93      125.68     66.80 o 
  -2   8  18      271.81      390.94     88.78 o 
  -1   8  18      164.34      173.59     85.41 o 
   0   8  18      144.83        7.78     63.55 o 
   1   8  18      374.16      312.66    122.21 o 
  -4   1  19      211.84      194.14     57.59 o 
  -3   1  19      664.89      780.46    118.10 o 
  -2   1  19      623.79      632.21    152.25 o 
  -1   1  19      700.35      633.20    157.60 o 
   0   1  19      805.42      730.20    113.40 o 
   1   1  19      263.37      367.42    103.18 o 
   2   1  19      170.76       85.36     43.62 o 
   3   1  19      326.19      352.53     58.54 o 
  -4   2  19        0.02       87.17     40.67 o 
  -3   2  19        1.86       -3.80     35.17 o 
  -2   2  19        0.19       57.05     34.88 o 
  -1   2  19        4.49       13.15     37.26 o 
   0   2  19       34.54       62.16     35.15 o 
   1   2  19       62.57      115.77     47.66 o 
   2   2  19        2.22      -19.29     61.57 o 
   3   2  19       52.16      -11.48     60.43 o 
  -4   3  19       93.50      -41.54     41.54 o 
  -3   3  19      304.73      297.45     73.24 o 
  -2   3  19      530.50      580.57    106.32 o 
  -1   3  19      561.89      560.58    104.83 o 
   0   3  19      585.96      443.62     83.64 o 
   1   3  19      548.70      562.83     90.82 o 
   2   3  19      370.94      370.48     52.49 o 
   3   3  19      290.54      349.34     57.56 o 
  -4   4  19        0.27       17.83     37.89 o 
  -3   4  19        9.74       49.03     35.21 o 
  -2   4  19        0.57       13.33     37.86 o 
  -1   4  19        0.33       15.92     35.06 o 
   0   4  19       20.67       34.79     44.94 o 
   1   4  19       58.97      116.83     67.76 o 
   2   4  19        0.16        6.60     27.96 o 
   3   4  19        7.88      -20.02     73.95 o 
  -3   5  19      135.82       95.61     52.32 o 
  -2   5  19      389.47      485.22     96.91 o 
  -1   5  19      436.68      404.41    207.59 o 
   0   5  19      405.85      325.61     74.55 o 
   1   5  19      453.15      610.19    103.03 o 
   2   5  19      403.74      497.96     79.11 o 
  -3   6  19       11.24      -14.91     44.40 o 
  -2   6  19        8.97        6.62     42.62 o 
  -1   6  19        0.13      -42.29     42.29 o 
   0   6  19        9.01        0.37     80.00 o 
   1   6  19       21.46       35.38     45.82 o 
   2   6  19        7.02       49.35    117.68 o 
  -2   7  19      208.67      316.29    102.65 o 
  -1   7  19      338.83      440.20     86.70 o 
   0   7  19      240.23      223.92     67.90 o 
   1   7  19      296.03      357.93     88.17 o 
  -4   0  20      220.86      246.26    105.16 o 
  -3   0  20      443.31      473.28    137.21 o 
  -2   0  20      357.47      370.81    117.33 o 
  -1   0  20      364.03      196.16     82.73 o 
   0   0  20      573.05      743.96    167.57 o 
   1   0  20      170.79      173.38     66.24 o 
   2   0  20      105.72       83.36     50.88 o 
  -4   1  20        6.42       -5.82     43.80 o 
  -3   1  20        0.45       76.64     37.10 o 
  -2   1  20        2.01      -35.40     35.40 o 
  -1   1  20        0.36      -39.86    113.65 o 
   0   1  20       21.27       47.09     38.13 o 
   1   1  20       12.25        3.54     57.39 o 
   2   1  20        4.52      -27.70     34.81 o 
   3   1  20       21.51       23.35     52.86 o 
  -3   2  20      363.10      614.62    105.64 o 
  -2   2  20      368.53      279.21     82.58 o 
  -1   2  20      253.27      285.79     66.25 o 
   0   2  20      357.58      339.43     74.97 o 
   1   2  20      351.04      360.41     71.17 o 
   2   2  20      275.49      183.06     51.28 o 
   3   2  20      257.70      374.35     74.52 o 
  -3   3  20        6.83      139.24     50.50 o 
  -2   3  20       30.78       53.50     39.58 o 
  -1   3  20       17.67      -40.30     40.30 o 
   0   3  20       12.66      -34.26     34.26 o 
   1   3  20        4.94       15.27     55.90 o 
   2   3  20        0.88      -18.90     83.54 o 
  -3   4  20      287.09      417.30     78.72 o 
  -2   4  20      245.52      250.97     64.51 o 
  -1   4  20      314.78      250.91     69.01 o 
   0   4  20      329.00      367.45     74.28 o 
   1   4  20      380.25      372.92     76.43 o 
   2   4  20      330.71      347.49     73.67 o 
  -2   5  20       63.80      139.98     53.23 o 
  -1   5  20       13.53      -47.15     56.82 o 
   0   5  20        2.19      -37.02     37.02 o 
   1   5  20        9.45       74.05    115.70 o 
  -1   6  20      304.57      430.28    125.40 o 
   0   6  20      320.43      327.30     59.91 o 
  -3   1  21      214.63      225.06     71.37 o 
  -2   1  21      226.97      233.64     68.97 o 
  -1   1  21      185.54       49.58     87.54 o 
   0   1  21      289.56      223.72     61.76 o 
   1   1  21      306.72      401.57    115.70 o 
   2   1  21      115.18       15.57    114.89 o 
  -2   2  21        9.31        7.89     38.90 o 
  -1   2  21        1.59      -33.46     39.49 o 
   0   2  21        1.87       65.26     41.45 o 
   1   2  21        0.30        5.29     38.46 o 
  -2   3  21      236.83      155.49    102.61 o 
  -1   3  21      143.31      114.26     52.30 o 
   0   3  21      217.62      228.91     69.00 o 
   1   3  21      256.93      185.89     86.26 o 
  -2   4  21       70.05       21.02     40.77 o 
  -1   4  21        6.94        5.40     62.31 o 
   0   4  21        4.84      -20.79     58.45 o 
  -1   0  22      144.07       61.28     67.30 o 
   0   0  22      135.28      150.45     78.76 o 
  -1   1  22        1.83      -51.77     51.77 o 
   0   1  22        9.13       69.38     37.17 o 
                                                 
